# Supplementary material for: Strain-specific estimation of epidemic success provides insights into the transmission dynamics of tuberculosis
Source: Sci Rep. 2017 Mar 28;7:45326. doi: 10.1038/srep45326 (PMC5368603; doi:10.1038/srep45326)
Supplement: Supplementary Dataset 1 [file srep45326-s3.xls]

## Sheet: Data
Supplementary Dataset 1. Detailed socio-demographic, clinical and genotypic information on 1,641 MTBC isolates from the Rhône-Alpes region of France, 2008-2014
Isolate no.	Year	Sex	Age	Pulmonary infection	Smear positivity	Rifampin res.	Isoniazid res.	MDR	Occupation	Dwelling	Time in France before diagnosis	Birth country code	Birth country	Birth region	SpolDB4 Spoligotype	Spoligotype family	Spoligotype lineage	MIRU15
222	2008	M	42	Yes		No						250	FRANCE	Native	H3	Haarlem	Euro-American	2-5-3-4-3-3-2-3-3-4-3-3-3-3-2
856	2008	F	68												T	T	Euro-American	2-2-3-3-3-3-2-4-3-2-6-2-3-2-4
1125	2008	M	28	Yes	Yes	No						642	ROMANIA	Eastern Europe	T	T	Euro-American	2-6-2-3-3-3-2-4-3-2-3-2-5-2-4
1191	2008	M	68	No	No	No									LAM3	LAM	Euro-American	2-5-3-4-2-3-4-2-2-2-1-2-4-3-7
1218	2008	F	85												T2	T	Euro-American	2-4-2-3-4-3-2-4-2-2-3-2-4-2-5
1333	2008	F	20	Yes		No						178	CONGO	Middle Africa	LAM6	LAM	Euro-American	2-4-4-4-3-2-3-6-2-1-2-2-2-3-7
1336	2008	M	41												EAI	EAI	Indo-Oceanic	2-4-4-3-3-3-2-4-2-2-3-2-3-3-1
1343	2008	M	71												LAM3	LAM	Euro-American	2-5-3-4-3-3-4-4-2-2-1-2-3-3-6
1344	2008	M	71	Yes		No									LAM3	LAM	Euro-American	2-5-3-4-3-3-4-4-2-2-1-2-3-3-6
1345	2008	M	7												T2	T	Euro-American	2-4-5-2-3-3-2-4-3-2-3-2-3-3-2
1346	2008	F	81												T	T	Euro-American	2-6-3-8-3-4-2-3-3-4-8-3-2-6-6
1359	2008	F	54												H1	Haarlem	Euro-American	2-5-3-5-3-3-2-3-3-3-3-1-6-3-8
1360	2008	F	54	No		No									H1	Haarlem	Euro-American	2-5-3-5-3-3-2-3-3-3-3-1-6-3-8
1361	2008	M	72	Yes	Yes	No						116	CAMBODIA	Asia	EAI1-SOM	EAI	Indo-Oceanic	7-2-3-4-2-5-2-4-6-2-4-1-2-5-6
1362	2008	M	72	Yes		No						116	CAMBODIA	Asia	EAI1-SOM	EAI	Indo-Oceanic	7-2-3-4-2-5-2-4-6-2-4-1-2-5-6
1363	2008	M	89	Yes	No	No									T	T	Euro-American	2-5-2-3-3-3-3-4-3-2-4-2-4-2-6
1364	2008	M	80	No		No						380	ITALY	Southern Europe	S	S	Euro-American	3-5-4-3-3-2-3-4-3-2-4-2-2-1-8
1368	2008	M	70	Yes	Yes	Yes									Beijing	Beijing	East Asian	2-5-3-3-3-5-4-4-4-4-3-2-6-5-8
1371	2008	F	40	Yes		No			Employed	Personal/Familial	10	764	THAILAND	Asia	EAI6-BGD1	EAI	Indo-Oceanic	7-2-3-4-4-5-2-4-6-2-4-1-9-6-6
1392	2008	F	62	No		No					25	12	ALGERIA	Northern Africa	T	T	Euro-American	2-6-3-8-3-4-2-3-3-4-7-3-2-5-6
1401	2008	M	80	Yes	No	No			Retired			788	TUNISIA	Northern Africa	LAM	LAM	Euro-American	2-8-4-4-3-4-4-4-2-2-5-2-3-2-5
1402	2008	F	24	Yes		No						686	SENEGAL	Western Africa	H3	Haarlem	Euro-American	2-5-2-5-3-3-2-3-3-4-3-3-3-3-5
1403	2008	F	87	No		No									H1	Haarlem	Euro-American	2-5-3-5-4-4-2-3-3-3-3-3-5-3-7
1404	2008	F	33	Yes		No			Employed	Personal/Familial		250	FRANCE	Native	H1	Haarlem	Euro-American	2-5-3-5-3-3-2-3-3-4-3-3-5-3-6
1405	2008	M	36	Yes	Yes	Yes						498	REPUBLIC OF MOLDOVA	Eastern Europe	Beijing	Beijing	East Asian	2-7-3-3-3-5-4-4-4-4-3-2-6-6-8
1407	2008	F	27	Yes		No									T	T	Euro-American	2-5-3-4-3-3-2-4-3-4-5-3-3-4-8
1408	2008	M	25	Yes	No	No				Collective		250	FRANCE	Native	H3	Haarlem	Euro-American	2-5-4-5-3-3-2-3-3-4-1-2-3-2-7
1409	2008	F	29	Yes		No						266	GABON	Middle Africa	T1-RUS2	T	Euro-American	2-5-4-4-3-2-3-4-2-1-2-2-2-3-6
1410	2008	M	65	Yes	Yes	No									H3	Haarlem	Euro-American	2-5-3-5-3-3-2-3-3-4-3-3-4-3-6
1411	2008	M	30												S	S	Euro-American	3-5-2-3-3-2-4-4-3-2-3-2-4-1-5
1413	2008	F	53												LAM4	LAM	Euro-American	2-6-1-4-3-3-4-4-2-2-2-2-3-2-6
1414	2008	F	86												EAI	EAI	Indo-Oceanic	2-5-3-2-2-3-2-4-3-2-3-2-3-2-3
1415	2008	F	61												H3	Haarlem	Euro-American	2-5-3-5-3-3-2-3-3-4-3-2-3-2-7
1416	2008	M	58												T	T	Euro-American	2-5-3-3-4-3-3-4-2-2-3-2-5-2-5
1417	2008	M	67												T	T	Euro-American	2-5-1-3-3-3-2-4-3-2-3-2-3-2-4
1418	2008	M	47												H3	Haarlem	Euro-American	2-5-3-5-3-3-2-3-3-4-2-4-2-3-3
1419	2008	F	31												T	T	Euro-American	2-5-2-3-3-3-2-4-2-2-3-2-4-2-5
1421	2008	M	88	Yes		No									LAM	LAM	Euro-American	2-6-5-4-3-3-2-4-2-2-2-2-2-2-8
1422	2008	F	28	Yes	Yes	No									T	T	Euro-American	2-5-4-3-2-3-2-3-3-2-3-2-4-2-3
1423	2008	F	28	Yes	Yes	No									T	T	Euro-American	2-5-4-3-2-3-2-3-3-2-3-2-4-2-3
1424	2008	M	17	Yes	No	No				Personal/Familial					AFRI_2	AFRI	West-African	2-3-4-4-3-3-4-4-2-2-1-2-3-2-6
1426	2008	M	47	Yes		No									T	T	Euro-American	2-3-3-3-3-3-2-4-3-2-1-2-3-2-5
1427	2008	M	63	Yes		No									H1	Haarlem	Euro-American	2-5-3-4-3-3-2-3-3-3-3-3-4-3-6
1428	2008	M	51	Yes	Yes	No									LAM3	LAM	Euro-American	2-5-3-4-3-3-4-4-2-2-1-2-3-3-6
1429	2008	M	54	Yes		No									AFRI_2	AFRI	West-African	2-3-3-4-3-3-3-4-2-2-1-2-4-2-4
1430	2008	M	29	Yes		Yes									Beijing	Beijing	East Asian	2-5-3-3-3-5-4-4-4-4-3-2-6-5-6
1431	2008	M	29	Yes		Yes									Beijing	Beijing	East Asian	2-5-3-3-3-5-4-4-4-4-3-2-6-5-6
1432	2008	M	42	Yes											BOV_1	BOV	Animal	3-5-2-2-3-3-2-3-6-4-2-1-2-3-5
1433	2008	F	30	Yes		No									EAI1-SOM	EAI	Indo-Oceanic	6-2-3-4-2-3-2-3-7-2-6-1-2-5-6
1434	2008	M	22	Yes	Yes	No				Collective		156	CHINA	Asia	H3	Haarlem	Euro-American	2-5-3-2-3-3-2-2-2-2-2-2-2-3-7
1435	2008	M	40	Yes		No									EAI	EAI	Indo-Oceanic	2-5-4-4-4-2-3-2-2-1-2-2-2-1-6
1436	2008	F	76	No		No									LAM	LAM	Euro-American	2-5-7-3-3-3-3-4-2-1-2-3-2-3-6
1437	2008	M	72												T	T	Euro-American	2-5-2-3-4-3-2-3-2-2-3-2-3-2-5
1438	2008	M	72	Yes	Yes	No									T	T	Euro-American	2-5-2-3-4-3-2-3-2-2-3-2-3-2-5
1439	2008	M	68												LAM	LAM	Euro-American	2-6-1-4-3-3-4-5-2-2-2-2-3-2-5
1441	2008	M	71												H1	Haarlem	Euro-American	2-5-4-5-3-3-2-3-3-4-3-3-4-3-7
1442	2008	M	34												LAM	LAM	Euro-American	2-5-3-4-3-3-3-4-2-1-2-3-2-3-7
1443	2008	F	26												H3-Ural-1	Haarlem	Euro-American	2-1-2-11-2-3-4-4-4-4-3-3-2-3-8
1444	2008	M	83												T	T	Euro-American	2-5-3-2-3-3-3-4-3-2-2-2-5-2-6
1445	2008	F	88												T2	T	Euro-American	2-5-2-3-3-3-2-4-3-2-3-2-4-2-2
1448	2008	M	85												T4-CEU1	T	Euro-American	2-4-4-4-3-3-2-3-3-4-3-3-7-4-5
1449	2008	M	85												LAM5	LAM	Euro-American	2-5-1-4-2-3-4-4-2-1-2-2-2-3-6
1450	2008	M	76						Retired						LAM3	LAM	Euro-American	2-5-3-3-2-3-4-4-2-2-1-2-3-3-4
1451	2008	M	78												AFRI_2	AFRI	West-African	2-3-4-4-3-3-4-4-2-2-1-2-3-2-6
1452	2008	F	88												T2	T	Euro-American	2-5-1-3-3-3-2-4-3-2-3-2-4-2-5
1453	2008	M	84												T	T	Euro-American	2-4-1-3-4-3-2-4-2-2-3-2-4-2-5
1454	2008	M	48												T	T	Euro-American	2-5-4-3-1-3-2-4-3-2-3-2-4-2-5
1455	2008	M	48												T	T	Euro-American	2-5-2-3-1-3-2-4-3-2-3-2-4-2-5
1456	2008	M	84												T	T	Euro-American	2-6-5-2-3-3-2-4-3-2-3-2-5-2-5
1458	2008	M	64												LAM1	LAM	Euro-American	2-5-1-3-2-3-1-4-2-1-2-2-2-3-4
1461	2008	M	78	Yes	Yes	No									H	Haarlem	Euro-American	2-3-3-4-3-3-2-3-3-3-3-3-3-3-7
1462	2008	F	72	Yes	No	No						250	FRANCE	Native	BOV_1	BOV	Animal	3-5-2-1-3-3-0-5-4-4-2-1-3-1-6
1463	2008	M	64	No	No										T	T	Euro-American	2-5-2-3-4-2-3-4-2-2-3-2-4-2-5
1464	2008	M	53	No		No									BOV_1	BOV	Animal	3-5-2-2-3-3-2-5-3-4-2-1-3-3-4
1465	2008	F	89	Yes	No	No									H3	Haarlem	Euro-American	2-5-3-5-2-3-2-3-3-4-3-2-4-2-7
1466	2008	F	61	No	No	No									T	T	Euro-American	2-4-4-3-3-3-3-4-3-2-3-2-4-2-5
1467	2008	M	52	No	No	No									H3	Haarlem	Euro-American	3-5-3-5-3-3-2-3-3-4-3-3-6-3-8
1469	2008	M	67	Yes	Yes	No									S	S	Euro-American	3-5-1-3-3-2-3-4-4-2-3-2-3-1-9
1470	2008	M	22	Yes	Yes										T	T	Euro-American	2-5-3-3-3-3-2-4-3-2-3-2-3-2-5
1471	2008	M	37	No	No	No						504	MOROCCO	Northern Africa	LAM	LAM	Euro-American	2-8-4-4-3-4-4-4-2-2-6-2-3-2-5
1472	2008	M	27	Yes	Yes	No									T	T	Euro-American	2-5-3-4-3-3-2-3-3-4-3-1-2-3-7
1474	2008	M	19	Yes	No										CAS	CAS	East-African Indian	2-7-3-6-4-5-2-2-4-2-3-2-2-5-6
1475	2008	F	93			No									T	T	Euro-American	2-5-2-3-4-3-2-3-2-2-3-2-3-2-5
1477	2008	M	41	Yes	Yes	No				Collective		250	FRANCE	Native	LAM	LAM	Euro-American	2-4-1-4-2-3-4-4-2-1-2-2-4-3-7
1478	2008	F	25	Yes	No	No						484	MEXICO		LAM	LAM	Euro-American	2-5-1-4-2-3-5-4-2-1-2-2-4-3-8
1479	2008	F	42	Yes	Yes	No			Employed	Personal/Familial		24	ANGOLA	Middle Africa	T2	T	Euro-American	2-6-1-4-3-2-3-4-3-4-2-3-3-2-8
1480	2008	F	42	Yes	Yes	No									H3	Haarlem	Euro-American	2-5-3-5-3-3-2-3-3-4-3-2-6-2-7
1481	2008	M	29	Yes	Yes	No			Unemployed	Personal/Familial		450	MADAGASCAR	Eastern Africa	T	T	Euro-American	2-5-2-3-4-3-2-3-2-2-4-2-4-2-7
1482	2008	F	20	Yes		No						250	FRANCE	Native	AFRI_1	AFRI	West-African	3-3-2-6-2-5-2-5-4-4-4-3-4-3-6
1483	2008	F	39												T2	T	Euro-American	2-6-4-3-1-3-2-4-2-2-3-4-4-2-5
1485	2008	M	58												H3	Haarlem	Euro-American	2-5-4-5-3-4-3-3-3-4-3-3-6-3-3
1487	2008	M	25												LAM	LAM	Euro-American	2-4-1-4-2-3-5-4-2-1-2-2-4-3-4
1488	2008	M	88						Retired			250	FRANCE	Native	BOV_1	BOV	Animal	3-5-2-2-1-3-0-5-5-4-2-0-3-1-4
1489	2008	M	28												T	T	Euro-American	2-4-5-3-1-3-2-2-3-2-3-2-4-2-5
1490	2008	M	17	No											BOV_1	BOV	Animal	3-5-2-2-3-3-2-3-6-4-2-1-2-2-4
1491	2008	M	17	No											BOV_1	BOV	Animal	3-5-2-2-3-3-2-3-6-4-2-1-2-2-4
1494	2008	M	82												T3	T	Euro-American	2-5-6-3-2-3-3-4-3-2-3-2-2-2-6
1496	2008	M	23		No				Student	Personal/Familial	1	178	CONGO	Middle Africa	T3-OSA	T	Euro-American	2-5-4-4-3-2-3-4-2-1-2-2-2-3-7
1497	2008	M	54												T	T	Euro-American	2-4-2-3-4-3-1-3-2-2-3-2-3-2-4
1498	2008	F	77												T	T	Euro-American	2-4-6-2-3-3-2-4-3-2-4-2-3-2-5
1499	2008	F	84												T	T	Euro-American	2-5-3-3-3-3-2-4-3-2-3-2-3-2-5
1500	2008	F	85												EAI	EAI	Indo-Oceanic	6-2-3-4-2-5-2-4-7-2-4-1-2-5-6
1501	2008	M	54	Yes		No									EAI	EAI	Indo-Oceanic	5-1-3-4-2-5-2-4-4-2-6-1-2-6-5
1502	2008	M	60	Yes		No									LAM5	LAM	Euro-American	2-4-4-4-3-3-2-4-2-1-4-2-2-3-7
1503	2008	M	52	Yes	Yes	No									T	T	Euro-American	2-5-3-3-4-3-3-4-2-2-3-2-5-2-5
1504	2008	F	15	No	No	No				Personal/Familial		12	ALGERIA	Northern Africa	AFRI_2	AFRI	West-African	2-3-4-4-3-3-4-4-2-2-1-2-3-2-6
1505	2008	M	29												H	Haarlem	Euro-American	2-5-3-3-3-2-2-3-3-4-3-3-4-3-6
1506	2008	M	20												H3	Haarlem	Euro-American	2-5-3-6-3-3-2-3-3-4-3-3-6-3-6
1507	2008	M	20												H3	Haarlem	Euro-American	2-5-3-6-3-3-2-3-3-4-3-3-6-3-6
1508	2008	M	26												T	T	Euro-American	2-5-3-4-3-3-2-3-3-4-3-1-3-3-7
1509	2008	F	29												BOV_1	BOV	Animal	3-5-2-2-3-3-2-5-7-4-2-1-3-3-5
1511	2008	M	74												T3-OSA	T	Euro-American	2-5-4-3-3-3-3-4-3-2-3-2-4-2-5
1512	2008	M	46												H3	Haarlem	Euro-American	2-3-1-5-2-2-2-3-3-4-3-1-3-3-6
1513	2008	F	16												AFRI_1	AFRI	West-African	3-3-2-6-2-4-2-5-6-4-4-3-4-3-4
1514	2008	M	38						Employed						EAI8-MDG	EAI	Indo-Oceanic	4-2-3-4-3-6-2-4-6-1-6-1-3-6-6
1515	2008	M	41												LAM	LAM	Euro-American	4-6-5-4-3-4-3-4-2-2-3-2-4-3-4
1516	2008	M	31						Student		8	384	IVORY COAST	Western Africa	Cameroon	Cameroon	Euro-American	2-4-1-3-3-3-2-4-4-2-2-2-6-3-5
1518	2008	F	37												H3	Haarlem	Euro-American	2-5-2-5-3-3-2-3-3-4-3-2-8-2-7
1519	2008	F	44	Yes	Yes							178	CONGO	Middle Africa	LAM	LAM	Euro-American	2-7-4-4-3-4-2-4-2-2-7-2-3-2-3
1520	2008	F	88												EAI	EAI	Indo-Oceanic	2-3-4-4-3-3-2-3-3-2-3-2-2-2-0
1521	2008	F	85												EAI	EAI	Indo-Oceanic	2-8-5-4-3-3-2-4-2-2-3-2-2-4-7
1522	2008	F	63												T3-ETH	T	Euro-American	2-5-3-3-3-3-2-4-3-2-3-2-4-2-5
1523	2008	F	47	Yes	Yes				Unemployed	Personal/Familial		380	ITALY	Southern Europe	H3	Haarlem	Euro-American	2-3-3-3-3-3-2-5-3-2-2-2-1-3-4
1525	2008	M	83												EAI	EAI	Indo-Oceanic	2-5-4-3-3-3-2-4-3-2-3-2-2-2-2
1526	2008	F	88												T	T	Euro-American	2-5-3-3-3-3-3-4-2-2-3-2-5-2-6
1527	2008	M	64												T	T	Euro-American	2-6-3-8-3-4-2-3-3-4-8-3-2-6-6
1528	2008	M	80												T	T	Euro-American	2-9-2-3-4-3-2-4-2-2-3-2-3-2-3
1529	2008	M	80	No	No	No				Personal/Familial					T3	T	Euro-American	2-5-4-4-3-4-2-3-1-4-3-3-3-3-5
1530	2008	F	68	Yes	No	No				Personal/Familial					T	T	Euro-American	4-5-2-2-3-3-2-4-4-2-1-2-5-1-8
1531	2008	M	50	No		No									H3	Haarlem	Euro-American	2-5-4-5-3-3-2-3-3-4-3-2-3-2-7
1532	2008	M	31	No		No									H	Haarlem	Euro-American	2-5-3-5-3-3-2-3-3-4-3-1-3-3-2
1534	2008	F	32	No	No	No					0	324	GUINEA	Western Africa	EAI	EAI	Indo-Oceanic	2-5-3-5-3-3-2-3-3-4-3-3-5-3-6
1536	2008	M	23	Yes	No										LAM3	LAM	Euro-American	2-5-4-4-2-3-4-2-2-2-1-2-3-2-6
1537	2008	F	79	No	No	No									T5	T	Euro-American	1-5-4-2-3-3-2-4-3-2-3-2-2-2-5
1538	2008	M	53	Yes	No							100	BULGARIA	Eastern Europe	T3	T	Euro-American	1-4-2-3-3-3-2-4-3-2-3-2-4-2-3
1539	2008	F	27	No	No	No			Unemployed		1	12	ALGERIA	Northern Africa	LAM	LAM	Euro-American	2-8-7-3-3-3-4-4-2-1-2-3-2-2-4
1540	2008	F	45	No											BOV_1	BOV	Animal	2-5-2-2-3-3-0-5-5-2-2-0-3-1-5
1542	2008	M	23	No	No	No									X2	X	Euro-American	2-5-3-5-3-3-2-3-3-4-3-3-3-3-5
1545	2008	M	61	Yes	Yes	No									T	T	Euro-American	2-5-4-3-2-3-2-6-3-2-3-2-2-2-5
1548	2008	M	66	Yes	Yes										Turkey	LAM	Euro-American	1-1-2-5-1-3-4-4-3-4-3-3-2-3-7
1549	2008	F	65	Yes	No	No									S	S	Euro-American	3-5-1-3-3-2-3-4-4-2-3-2-3-1-9
1550	2008	M	80	Yes	Yes										T	T	Euro-American	2-5-2-3-4-3-2-4-2-2-3-2-3-2-4
1551	2008	M	66	No	No										H3	Haarlem	Euro-American	2-5-2-5-3-3-2-3-3-4-3-2-5-2-6
1552	2008	F	29	Yes	Yes				Employed	Personal/Familial					LAM3	LAM	Euro-American	2-5-3-4-3-3-4-4-2-2-1-2-3-3-6
1554	2008	F	69												T	T	Euro-American	2-5-2-3-4-2-2-4-2-2-3-2-2-2-5
1555	2008	F	69												T	T	Euro-American	2-5-2-3-4-2-2-4-2-2-3-2-2-2-5
1557	2008	F	62												AFRI_2	AFRI	West-African	2-3-4-4-3-2-3-5-2-2-1-2-4-2-7
1558	2008	F	62												AFRI_2	AFRI	West-African	2-3-4-4-3-2-3-5-2-2-1-2-4-2-7
1559	2008	F	3												H3	Haarlem	Euro-American	2-3-3-3-3-3-2-5-3-2-10-2-1-3-4
1560	2008	F	33												CAS1-Kili	CAS	East-African Indian	2-1-4-7-4-4-4-2-4-2-2-4-2-3-5
1561	2008	F	26												T2	T	Euro-American	2-5-5-3-3-4-1-4-3-2-1-2-3-2-4
1563	2008	F	61												BOV_1	BOV	Animal	3-5-2-2-3-3-0-5-5-4-2-1-3-1-5
1564	2008	M	46												X2	X	Euro-American	2-5-4-4-3-3-1-4-3-2-6-3-3-4-9
1565	2008	M	36												Beijing	Beijing	East Asian	2-5-3-3-3-5-4-4-4-4-3-2-6-5-5
1566	2008	M	36												Beijing	Beijing	East Asian	2-5-3-3-3-5-4-4-4-4-3-2-6-5-5
1567	2008	M	63												LAM6	LAM	Euro-American	2-5-3-2-3-2-3-4-2-1-2-2-2-3-6
1568	2008	M	55												T3-OSA	T	Euro-American	3-5-4-3-3-2-3-4-4-2-3-2-3-1-6
1570	2008	F	58												LAM	LAM	Euro-American	2-8-4-4-3-4-4-4-2-2-6-2-3-2-5
1571	2008	F	33												LAM6	LAM	Euro-American	2-4-1-1-2-3-4-4-2-1-2-2-4-3-6
1572	2008	M	85									12	ALGERIA	Northern Africa	T	T	Euro-American	2-5-4-3-3-3-2-4-3-2-3-3-4-2-5
1573	2008	M	76												EAI	EAI	Indo-Oceanic	2-8-5-4-3-3-2-4-2-2-3-2-2-4-7
1574	2008	F	64												LAM	LAM	Euro-American	2-8-4-4-3-4-4-4-2-2-4-2-3-2-5
1575	2008	F	76												H3	Haarlem	Euro-American	2-5-3-5-3-3-2-3-3-4-5-3-4-3-7
1576	2008	F	80												LAM	LAM	Euro-American	2-5-1-4-2-3-5-4-2-1-2-2-6-3-6
1577	2008	F	62												T4	T	Euro-American	2-6-4-3-3-3-1-4-3-2-3-2-4-2-6
1578	2008	M	23												T1-RUS2	T	Euro-American	2-5-4-4-3-2-3-4-2-1-2-2-2-3-6
1579	2008	F	86												H3	Haarlem	Euro-American	2-4-3-6-3-3-2-3-2-4-3-2-5-2-7
1580	2008	M	74	Yes		No						250	FRANCE	Native	Cameroon	Cameroon	Euro-American	2-5-4-3-3-3-2-4-2-2-4-2-2-2-4
1581	2008	F	34												T	T	Euro-American	2-4-4-3-2-4-2-3-3-2-3-2-3-2-4
1582	2008	M	61												H3	Haarlem	Euro-American	2-5-3-5-3-3-3-3-3-4-3-3-7-2-6
1583	2008	M	57						Employed	Personal/Familial	34	686	SENEGAL	Western Africa	LAM3	LAM	Euro-American	2-5-3-4-2-3-2-2-2-2-1-2-4-3-9
1584	2008	M	81									250	FRANCE	Native	H1	Haarlem	Euro-American	2-5-3-5-3-3-1-3-3-3-3-3-6-3-7
1585	2008	M	79												H3	Haarlem	Euro-American	2-5-3-6-3-3-2-3-2-4-1-2-6-1-7
1586	2008	M	78												LAM	LAM	Euro-American	2-5-6-4-3-3-4-4-2-1-2-3-2-3-6
1587	2008	F	87												LAM5	LAM	Euro-American	2-5-4-4-3-2-3-4-2-1-2-2-2-3-5
1588	2008	F	33												T	T	Euro-American	2-6-3-8-3-4-2-3-3-4-11-3-2-7-6
1590	2008	F	41												H3	Haarlem	Euro-American	2-5-3-5-3-3-2-3-3-4-3-3-5-3-7
1591	2008	F	71												T	T	Euro-American	2-5-2-3-3-3-2-4-2-2-3-2-3-2-5
1593	2008	M	45												H3	Haarlem	Euro-American	2-5-3-5-3-2-2-3-3-4-3-3-5-3-6
1594	2008	M	45	Yes	Yes	No									LAM	LAM	Euro-American	2-8-4-4-3-4-2-4-2-2-6-2-3-2-5
1595	2008	M	19	Yes	Yes	No			Student	Personal/Familial		250	FRANCE	Native	Beijing	Beijing	East Asian	2-7-3-3-3-5-4-4-3-4-3-2-5-4-8
1597	2008	M	63							Collective		250	FRANCE	Native	T2	T	Euro-American	2-5-4-3-3-3-1-2-2-2-3-2-1-2-6
1598	2008	M	31	Yes	Yes										T	T	Euro-American	2-5-1-3-2-3-2-4-3-2-5-2-4-2-3
1599	2008	M	31												T	T	Euro-American	2-5-1-3-2-3-2-4-3-2-5-2-4-2-3
1600	2008	M	79	Yes											EAI	EAI	Indo-Oceanic	2-3-1-3-3-2-2-4-2-2-1-2-4-2-3
1601	2008	M	24	Yes	No	No									S	S	Euro-American	3-3-2-3-3-2-3-4-4-2-3-2-4-1-5
1602	2008	F	57	No	No	No									H1	Haarlem	Euro-American	2-5-3-4-3-3-2-3-3-3-3-3-3-3-7
1603	2008	M	61	Yes	Yes	No				Personal/Familial	0	12	ALGERIA	Northern Africa	H3	Haarlem	Euro-American	2-5-1-5-3-3-2-3-3-4-3-3-6-2-7
1604	2008	F	41	No	No	No						24	ANGOLA	Middle Africa	LAM	LAM	Euro-American	2-5-1-4-2-3-4-4-2-1-2-2-2-3-3
1605	2008	F	41	No	No	No					6	24	ANGOLA	Middle Africa	T2	T	Euro-American	2-4-3-3-3-4-3-6-3-2-3-2-3-3-7
1606	2008	M	66	Yes		No									H3	Haarlem	Euro-American	2-5-2-4-3-3-2-3-3-4-3-2-6-2-6
1607	2008	M	35	Yes	Yes	No				Personal/Familial	15	356	INDIA	Asia	EAI3-IND	EAI	Indo-Oceanic	5-2-3-4-3-4-1-4-6-1-4-1-2-6-6
1608	2008	M	81	No		No						348	HUNGARY	Eastern Europe	H1	Haarlem	Euro-American	2-5-3-4-3-3-2-3-2-4-3-3-3-3-7
1609	2008	M	65	Yes	Yes	No									T2	T	Euro-American	2-5-2-3-4-3-3-4-2-2-3-2-2-2-3
1610	2008	M	24	Yes	Yes	No					0	643	RUSSIAN FEDERATION	Eastern Europe	T	T	Euro-American	2-5-2-3-1-3-2-4-2-2-5-2-2-2-5
1611	2008	M	86	Yes		No									T	T	Euro-American	2-5-2-3-4-3-2-4-2-2-3-2-4-2-5
1612	2008	M	26	No		No									Beijing	Beijing	East Asian	2-7-3-3-3-5-4-4-3-4-4-2-4-5-1
1613	2008	F	23	Yes	No	No			Student	Personal/Familial		178	CONGO	Middle Africa	Cameroon	Cameroon	Euro-American	2-5-1-3-3-2-2-4-4-2-0-2-6-3-5
1614	2008	M	41	Yes	Yes	No			Unemployed	Personal/Familial		250	FRANCE	Native	H3	Haarlem	Euro-American	2-5-2-5-3-3-2-3-3-4-4-2-2-2-6
1615	2008	F	48	Yes	Yes	No				Personal/Familial	30	178	CONGO	Middle Africa	T1-RUS2	T	Euro-American	2-5-4-4-3-2-3-4-2-1-2-2-2-3-6
1616	2008	M	69	Yes	Yes	No			Retired	Collective					H3	Haarlem	Euro-American	2-5-3-5-3-3-2-3-3-4-2-4-3-3-3
1617	2008	F	33	Yes	No	No			Unemployed	Personal/Familial	5	12	ALGERIA	Northern Africa	H3	Haarlem	Euro-American	2-5-2-5-3-3-2-3-3-4-4-2-6-2-6
1618	2008	M	82	Yes	Yes	No				Collective	26	116	CAMBODIA	Asia	EAI1-SOM	EAI	Indo-Oceanic	7-2-3-4-2-5-2-4-6-2-4-1-2-5-6
1619	2008	M	68	No	No	No			Retired	Personal/Familial		250	FRANCE	Native	T2	T	Euro-American	2-5-2-3-3-3-2-3-3-4-3-3-2-2-4
1620	2008	M	31												T	T	Euro-American	2-5-3-4-3-3-2-3-3-4-3-1-3-3-7
1621	2008	F	39		No				Employed	Personal/Familial		642	ROMANIA	Eastern Europe	T	T	Euro-American	2-5-4-3-1-2-2-4-2-2-5-2-2-2-4
1622	2008	M	58												H3	Haarlem	Euro-American	2-5-3-5-3-3-2-3-3-4-3-2-4-2-7
1623	2008	M	76												AFRI_2	AFRI	West-African	2-3-4-4-3-3-4-4-2-2-1-2-3-2-6
1624	2008	M	52												T	T	Euro-American	2-4-4-3-1-3-2-2-3-2-5-2-3-2-5
1627	2008	M	87												T2	T	Euro-American	2-5-1-3-3-3-3-3-2-4-2-3-4-2-6
1628	2008	M	70		No										EAI	EAI	Indo-Oceanic	2-5-5-4-3-3-3-4-2-1-2-3-2-3-2
1629	2008	F	64												LAM12-Madrid1	LAM	Euro-American	2-4-3-4-2-3-2-4-2-2-1-2-4-3-4
1630	2008	F	79						Retired			250	FRANCE	Native	BOV_1	BOV	Animal	3-5-2-2-3-3-0-5-5-4-2-1-2-1-5
1631	2008	M	67		No										LAM	LAM	Euro-American	2-5-7-2-3-4-3-4-2-1-2-3-2-3-7
1632	2008	M	38												T	T	Euro-American	2-6-3-8-3-4-2-3-3-4-8-3-2-6-6
1633	2008	M	38												LAM3	LAM	Euro-American	2-5-2-3-3-5-2-6-4-2-4-2-3-2-6
1634	2008	M	24												T1-RUS2	T	Euro-American	3-5-2-3-3-2-5-4-4-2-3-2-3-1-7
1635	2008	M	86												H3	Haarlem	Euro-American	2-5-3-5-3-3-2-3-3-4-3-3-3-3-7
1636	2008	M	75												X2	X	Euro-American	2-5-4-5-3-3-2-3-3-4-3-3-2-3-5
1638	2008	M	62												T	T	Euro-American	2-5-3-3-3-3-2-4-3-2-3-2-3-2-5
1639	2008	M	62												T	T	Euro-American	2-5-3-3-3-3-2-4-3-2-3-2-3-2-5
1640	2008	F	24												H1	Haarlem	Euro-American	2-5-3-5-3-3-2-3-3-4-3-4-5-3-7
1641	2008	F	24												H1	Haarlem	Euro-American	2-5-3-5-3-3-2-3-3-4-3-4-5-3-7
1642	2008	F	39												H1	Haarlem	Euro-American	2-5-3-5-3-3-2-3-3-4-3-2-6-2-7
1643	2008	F	84												T	T	Euro-American	2-5-1-3-3-3-2-4-2-2-5-2-3-2-2
1644	2008	M	38												EAI	EAI	Indo-Oceanic	2-5-3-2-2-3-2-4-3-2-3-2-3-2-3
1645	2008	M	88	Yes	Yes				Retired	Personal/Familial		250	FRANCE	Native	T	T	Euro-American	2-3-2-3-4-3-2-4-2-2-3-2-3-2-5
1646	2008	M	34	Yes	Yes	No			Unemployed			504	MOROCCO	Northern Africa	LAM3	LAM	Euro-American	2-5-3-4-3-3-4-4-2-2-1-2-3-3-6
1647	2008	M	33	Yes	Yes	No			Employed	Personal/Familial		12	ALGERIA	Northern Africa	T	T	Euro-American	2-2-2-3-4-3-2-4-2-2-3-2-5-2-5
1649	2008	F	15	Yes		No									EAI	EAI	Indo-Oceanic	2-3-3-5-3-3-4-3-3-4-3-3-3-3-5
1650	2008	M	21	Yes	Yes	No			Student	Personal/Familial		250	FRANCE	Native	Beijing	Beijing	East Asian	2-7-3-3-3-5-5-4-4-4-3-2-5-5-8
1652	2008	M	31	Yes		No									T	T	Euro-American	2-5-4-4-2-3-2-4-3-2-3-2-2-2-5
1653	2008	M	40	Yes	No	No				Collective					LAM	LAM	Euro-American	2-10-2-4-3-4-4-4-2-2-6-2-3-2-5
1654	2008	F	66	No	No	No									LAM3	LAM	Euro-American	2-5-3-4-3-3-4-4-2-2-1-2-3-3-6
1655	2008	M	26	Yes		No									Beijing	Beijing	East Asian	2-5-3-3-3-5-3-4-4-4-1-3-4-4-8
1656	2008	F	43	Yes		No									EAI	EAI	Indo-Oceanic	2-5-1-3-3-2-2-4-2-2-10-2-2-2-6
1657	2008	F	21	No	No	No					0	178	CONGO	Middle Africa	EAI	EAI	Indo-Oceanic	2-1-1-3-3-3-2-4-2-2-5-2-6-2-2
1659	2008	F	83	Yes	Yes	No									EAI	EAI	Indo-Oceanic	2-5-2-3-3-3-2-4-2-2-4-2-3-2-4
1660	2008	M	65	Yes	No	No			Retired						H2	Haarlem	Euro-American	2-5-3-5-3-3-2-3-3-4-3-2-6-2-7
1661	2008	F	39	No		No									Cameroon	Cameroon	Euro-American	2-5-4-3-3-3-2-4-4-2-4-2-4-3-5
1662	2008	M	77	Yes		No									EAI	EAI	Indo-Oceanic	5-2-3-4-2-5-2-4-6-2-4-1-2-5-1
1663	2008	F	83	No	No	No			Retired	Personal/Familial	50	380	ITALY	Southern Europe	H4-Ural-2	Haarlem	Euro-American	2-1-2-10-2-3-3-4-4-4-4-3-1-3-8
1664	2008	M	29												T	T	Euro-American	2-5-1-3-2-3-2-4-3-2-5-2-4-2-3
1665	2008	M	63												T	T	Euro-American	2-6-3-8-3-4-2-3-3-4-8-3-2-6-6
1666	2008	M	25												Beijing	Beijing	East Asian	2-7-3-3-3-5-2-4-4-4-4-2-6-5-8
1668	2008	M	80												LAM	LAM	Euro-American	2-8-5-4-3-4-4-4-2-2-6-2-3-2-5
1669	2008	M	88						Retired	Collective		250	FRANCE	Native	LAM3	LAM	Euro-American	3-2-4-2-3-4-3-4-4-2-5-2-4-1-5
1670	2008	M	77												H3	Haarlem	Euro-American	2-5-3-6-3-3-2-3-2-4-3-2-4-2-7
1671	2008	F	61												T	T	Euro-American	2-5-4-3-3-3-2-4-3-2-3-2-5-2-5
1672	2008	F	61												T	T	Euro-American	2-5-4-3-3-3-2-4-3-2-3-2-5-2-5
1673	2008	F	61												T	T	Euro-American	2-5-4-3-3-3-2-4-3-2-3-2-5-2-5
1674	2008	M	86												H1	Haarlem	Euro-American	2-5-3-6-3-3-2-3-3-4-3-3-6-3-6
1676	2008	M	54												T2	T	Euro-American	2-5-2-3-4-3-2-4-2-2-3-2-4-2-3
1677	2008	M	38												T5-Madrid2	T	Euro-American	2-5-6-3-3-3-2-4-3-2-2-2-3-2-5
1678	2008	M	43									250	FRANCE	Native	H3	Haarlem	Euro-American	2-5-3-5-3-3-2-3-3-4-2-4-3-3-3
1679	2008	M	78												LAM6	LAM	Euro-American	2-5-4-4-3-2-3-6-2-1-2-2-2-3-7
1681	2008	M	55	Yes		No									T2	T	Euro-American	2-5-4-4-3-1-4-2-2-1-2-2-2-3-6
1682	2008	F	29	Yes	No	No									H2	Haarlem	Euro-American	2-5-3-6-3-3-2-3-3-4-3-2-6-2-7
1684	2008	F	33												H2	Haarlem	Euro-American	2-5-3-4-3-3-2-3-3-4-3-2-4-2-6
1685	2008	F	92												H2	Haarlem	Euro-American	2-5-3-4-3-3-2-3-3-4-3-2-4-2-6
1686	2008	M	21	Yes	No	No			Student	Personal/Familial					EAI1-SOM	EAI	Indo-Oceanic	7-2-3-5-2-5-2-4-6-2-4-1-2-5-6
1687	2008	F	81	Yes	Yes	No				Collective					AFRI_2	AFRI	West-African	2-3-4-3-3-3-3-4-2-2-1-2-3-2-7
1688	2008	F	65	No	No	No			Unemployed	Personal/Familial	30	792	TURKEY	Western Asia	S	S	Euro-American	3-5-2-3-3-2-3-4-4-2-4-2-6-1-9
1689	2008	F	34	Yes	Yes	No				Personal/Familial					Beijing	Beijing	East Asian	2-7-3-3-3-5-4-4-4-4-3-2-4-5-8
1690	2008	M	37	No	No	No			Employed	Personal/Familial	18	788	TUNISIA	Northern Africa	BOV_1	BOV	Animal	3-5-2-2-3-3-0-5-5-4-2-1-4-1-4
1691	2008	F	22	No	No	No					8	24	ANGOLA	Middle Africa	T	T	Euro-American	2-5-2-3-3-3-2-4-2-2-2-2-4-2-5
1692	2008	M	78	Yes	Yes	No						12	ALGERIA	Northern Africa	S	S	Euro-American	3-5-4-3-3-3-3-4-3-2-3-2-3-1-7
1693	2008	F	73	No		No									LAM5	LAM	Euro-American	2-4-1-4-3-3-2-3-3-4-3-3-6-4-8
1694	2008	F	48	No	No	No				Personal/Familial					LAM	LAM	Euro-American	2-8-5-4-3-4-5-4-2-2-8-2-3-2-5
1696	2008	M	43	Yes	Yes	No									LAM4	LAM	Euro-American	2-8-5-4-3-4-5-4-2-2-8-2-3-2-5
1697	2008	F	70		No				Retired			250	FRANCE	Native	T	T	Euro-American	2-7-4-3-3-2-2-4-3-2-3-2-4-2-3
1698	2008	F	17												H1	Haarlem	Euro-American	2-5-3-5-3-3-2-3-3-2-3-3-4-3-8
1699	2008	F	92												PINI2		Animal	2-5-4-4-3-3-4-4-2-2-1-2-4-4-6
1701	2008	F	95		No				Retired	Personal/Familial		250	FRANCE	Native	ZERO			3-4-2-2-4-4-2-4-2-2-3-2-3-2-5
1702	2008	F	22												LAM	LAM	Euro-American	2-7-3-3-4-3-2-4-2-2-4-2-5-2-5
1703	2008	M	86												T	T	Euro-American	2-5-2-3-4-3-1-2-2-2-3-2-4-2-5
1704	2008	M	49												T	T	Euro-American	2-6-3-8-3-4-2-3-3-4-8-3-2-6-6
1705	2008	M	56												H3	Haarlem	Euro-American	2-5-3-5-3-3-2-3-3-4-3-2-3-2-7
1706	2008	F	85												T	T	Euro-American	2-5-2-3-3-3-2-4-2-2-3-2-4-2-3
1708	2008	M	86												EAI	EAI	Indo-Oceanic	2-4-1-4-2-3-4-3-2-1-2-2-4-3-8
1710	2008	F	58												T	T	Euro-American	2-4-4-3-1-3-2-4-3-2-4-2-4-2-7
1711	2008	F	65		No					Personal/Familial					S	S	Euro-American	3-5-2-3-3-2-3-3-4-2-3-2-4-1-2
1712	2008	M	84	Yes	Yes										LAM	LAM	Euro-American	2-8-4-4-2-4-4-4-2-2-6-2-3-2-5
1713	2008	M	35	Yes	Yes	No				Collective	5	178	CONGO	Middle Africa	CAS1-Delhi	CAS	East-African Indian	3-5-3-6-5-5-3-2-4-2-3-4-2-4-8
1715	2008	M	59	Yes	Yes	No				Personal/Familial		642	ROMANIA	Eastern Europe	H3	Haarlem	Euro-American	2-5-3-5-3-3-2-3-3-3-3-3-5-3-5
1716	2008	M	40	Yes	Yes	No						504	MOROCCO	Northern Africa	LAM	LAM	Euro-American	2-7-2-4-3-4-4-4-2-2-6-2-3-2-5
1717	2008	F	56	No	No	No						12	ALGERIA	Northern Africa	CAS1-Delhi	CAS	East-African Indian	2-5-5-3-3-3-3-4-2-1-2-3-2-3-7
1719	2008	M	49	No		No									T	T	Euro-American	2-5-5-3-1-3-2-4-3-2-3-2-4-2-5
1720	2008	M	65												T2	T	Euro-American	2-5-2-3-4-3-3-4-2-2-3-2-2-2-3
1722	2008	F	26	Yes	Yes	No						250	FRANCE	Native	H3	Haarlem	Euro-American	2-5-3-4-3-3-2-3-3-4-2-3-5-3-6
1723	2008	M	39	Yes	No	No				Collective	11	276	GERMANY		T	T	Euro-American	2-4-2-3-3-2-2-4-2-2-4-2-4-2-4
1724	2008	M	41	Yes	Yes	No						504	MOROCCO	Northern Africa	S	S	Euro-American	3-5-2-3-2-2-3-4-4-2-3-2-5-1-8
1725	2008	M	38	Yes	No	No									T	T	Euro-American	2-1-4-5-1-3-1-2-3-4-3-3-2-3-9
1726	2008	F	37	No	No	No									T	T	Euro-American	2-4-4-2-3-3-3-4-3-2-3-2-6-2-7
1727	2008	F	66	No	No	No						250	FRANCE	Native	H1	Haarlem	Euro-American	2-5-3-5-3-3-2-3-3-3-3-3-6-3-7
1728	2008	M	34	Yes	No	No					7	724	SPAIN	Southern Europe	T	T	Euro-American	2-1-4-5-1-3-1-2-3-4-3-3-2-3-9
1729	2008	F	56	Yes	No	No									BOV_1	BOV	Animal	3-5-2-2-3-3-2-3-5-4-2-1-2-3-4
1730	2008	F	18	No	No				Student						LAM3	LAM	Euro-American	2-5-4-4-2-3-4-2-2-2-1-2-4-2-6
1731	2008	M	74	Yes	Yes	No						250	FRANCE	Native	H3	Haarlem	Euro-American	2-5-3-5-3-3-2-3-3-4-3-3-4-3-6
1732	2008	M	76	No	No	No						250	FRANCE	Native	BOV_1	BOV	Animal	1-5-2-2-3-3-0-5-5-2-2-0-3-1-5
1733	2008	F	2	Yes	No	No									LAM3	LAM	Euro-American	2-5-4-4-2-3-4-2-2-2-1-2-3-2-6
1734	2008	M	47	Yes	No							12	ALGERIA	Northern Africa	T	T	Euro-American	2-5-2-3-4-3-2-3-2-2-3-2-4-2-5
1735	2008	F	34	Yes	No	No						120	CAMEROON	Middle Africa	EAI	EAI	Indo-Oceanic	2-3-3-5-3-3-4-3-3-4-3-3-2-2-4
1736	2008	M	32	Yes	Yes	No						140	CENTRAL AFRICAN REPUBLIC	Middle Africa	T	T	Euro-American	2-5-3-3-3-3-2-4-3-2-3-2-3-2-5
1737	2008	M	15	Yes	No							642	ROMANIA	Eastern Europe	T	T	Euro-American	2-5-2-3-4-3-2-3-2-2-3-2-4-2-5
1739	2008	M	77												H3	Haarlem	Euro-American	2-5-4-5-3-3-2-3-3-4-3-2-3-2-7
1740	2008	F	26												H3-Ural-1	Haarlem	Euro-American	2-1-2-11-2-3-4-4-4-4-3-3-2-3-8
1741	2008	F	90												T	T	Euro-American	2-5-4-4-3-3-2-3-3-4-3-3-3-3-5
1742	2008	M	23	Yes	Yes							250	FRANCE	Native	LAM	LAM	Euro-American	2-8-4-4-3-4-2-4-2-2-6-2-3-2-5
1743	2008	F	79	Yes	Yes							250	FRANCE	Native	H3	Haarlem	Euro-American	1-5-3-5-3-3-2-3-2-4-3-3-4-3-6
1744	2008	F	37												T	T	Euro-American	4-5-2-2-3-3-2-4-4-2-1-2-2-1-6
1745	2008	F	81												H	Haarlem	Euro-American	2-5-3-5-3-3-2-3-3-4-3-2-4-2-7
1746	2008	F	4												H2	Haarlem	Euro-American	2-5-3-4-3-3-2-3-3-4-3-2-4-2-6
1747	2008	M	74												T	T	Euro-American	2-5-3-3-2-3-2-4-3-2-3-2-2-2-5
1748	2008	M	26												CAS1-Delhi	CAS	East-African Indian	2-7-2-6-5-5-8-2-3-2-3-4-2-4-8
1749	2008	M	33												H1	Haarlem	Euro-American	2-5-3-5-3-3-2-3-3-4-3-3-6-3-7
1750	2008	F	61												T	T	Euro-American	2-5-3-3-3-3-2-4-3-2-3-2-3-2-5
1751	2008	M	93												T	T	Euro-American	2-5-2-3-3-3-2-4-2-2-4-2-4-2-5
1752	2008	F	15	Yes	Yes				Student			250	FRANCE	Native	H3	Haarlem	Euro-American	2-5-3-5-3-3-2-3-3-4-3-2-5-2-4
1753	2008	M	72												T	T	Euro-American	2-3-5-3-3-3-3-4-3-2-3-2-6-2-6
1759	2008	F	86	Yes		No									T	T	Euro-American	1-5-2-4-5-3-2-2-2-2-2-2-1-2-6
1762	2008	F	77	Yes		No									T	T	Euro-American	2-5-2-3-4-3-2-4-2-2-3-2-5-2-5
1763	2008	F	73												T	T	Euro-American	2-5-3-4-3-3-2-3-3-4-3-1-3-3-7
1764	2008	F	26												S	S	Euro-American	3-5-2-3-3-2-3-4-3-2-3-2-5-1-7
1765	2008	M	81												H3	Haarlem	Euro-American	2-5-1-6-2-3-2-3-2-4-3-3-5-3-6
1766	2008	M	83												T2	T	Euro-American	2-4-4-3-3-3-3-4-3-2-5-2-2-2-5
1767	2008	F	26												H1	Haarlem	Euro-American	2-6-3-6-3-3-2-3-3-4-3-2-3-2-7
1768	2008	F	62												H3	Haarlem	Euro-American	2-5-3-5-3-3-2-3-3-4-2-3-4-3-6
1769	2008	M	60												H2	Haarlem	Euro-American	2-5-3-4-3-3-2-3-3-4-3-2-4-2-6
1770	2008	M	85												BOV_1	BOV	Animal	3-5-2-2-3-4-0-5-5-4-2-1-3-1-4
1771	2008	M	81												T	T	Euro-American	2-5-0-3-3-3-2-3-2-2-3-2-3-2-6
1773	2008	M	41		No				Unemployed		0	788	TUNISIA	Northern Africa	T	T	Euro-American	2-5-4-3-1-2-2-4-3-2-5-2-3-2-5
1774	2008	M	29												T	T	Euro-American	2-5-4-4-3-3-4-3-3-4-6-3-8-4-8
1775	2008	F	81												H	Haarlem	Euro-American	2-5-3-5-3-3-2-3-3-4-3-2-4-2-7
1777	2008	M	47												T	T	Euro-American	2-5-3-3-3-3-2-4-3-2-3-2-3-2-5
1778	2008	F	63												EAI	EAI	Indo-Oceanic	2-5-2-3-3-3-2-4-3-2-3-2-5-2-5
1779	2008	M	31	Yes	Yes							250	FRANCE	Native	S	S	Euro-American	3-4-4-3-3-3-3-4-3-2-3-2-4-1-3
1780	2008	M	45												EAI	EAI	Indo-Oceanic	2-5-2-5-3-3-2-3-3-4-3-3-3-3-5
1781	2008	F	89												H3	Haarlem	Euro-American	2-5-3-5-3-3-3-3-3-4-3-3-5-3-3
1782	2008	F	76												T	T	Euro-American	2-5-4-4-3-2-4-4-3-4-3-3-3-5-6
1783	2008	F	49												EAI	EAI	Indo-Oceanic	5-2-1-4-2-5-1-4-6-2-4-1-2-6-6
1784	2008	F	3												T3-OSA	T	Euro-American	2-5-2-3-3-3-1-5-4-2-4-2-3-3-4
1785	2008	M	65												T	T	Euro-American	2-5-1-3-3-3-2-4-2-2-5-2-2-2-3
1786	2008	M	49	Yes	Yes										LAM1	LAM	Euro-American	2-5-1-3-2-3-1-4-2-1-2-2-2-3-4
1787	2008	F	56												H1	Haarlem	Euro-American	2-5-3-5-3-3-2-3-3-3-3-3-6-3-7
1793	2008	M	83						Retired	Personal/Familial		12	ALGERIA	Northern Africa	T2	T	Euro-American	2-5-3-5-3-3-4-3-3-4-3-3-2-3-3
1794	2008	F	87												T2	T	Euro-American	2-6-1-3-3-3-3-3-3-4-2-3-4-2-6
1796	2008	M	42												LAM	LAM	Euro-American	2-7-6-4-3-4-2-2-2-2-5-2-3-2-5
1797	2008	F													H3	Haarlem	Euro-American	2-5-3-1-3-3-3-3-3-5-5-3-5-3-7
1798	2008	M	29												H1	Haarlem	Euro-American	2-5-3-5-3-3-1-3-3-4-2-3-5-3-7
1800	2008	F	71												EAI	EAI	Indo-Oceanic	2-5-3-5-3-3-2-3-3-3-4-3-4-3-7
1801	2008	F	83												H3	Haarlem	Euro-American	2-5-3-5-3-3-2-3-3-4-3-3-5-3-4
1802	2008	F	32												EAI	EAI	Indo-Oceanic	2-5-2-3-4-3-2-4-2-2-3-2-5-2-5
1803	2008	M	39									450	MADAGASCAR	Eastern Africa	EAI8-MDG	EAI	Indo-Oceanic	5-2-3-4-3-5-2-4-5-1-4-1-3-5-3
1804	2008	M	50		No					Personal/Familial		250	FRANCE	Native	Cameroon	Cameroon	Euro-American	2-5-3-3-3-3-2-4-4-2-9-2-4-3-5
1805	2008	M	38												H	Haarlem	Euro-American	2-5-3-4-3-3-2-3-3-4-3-1-3-3-2
1806	2008	M	54												CAS1-Delhi	CAS	East-African Indian	2-7-3-5-4-5-5-2-4-2-2-4-2-4-8
1807	2008	F	43												BOV_1	BOV	Animal	3-5-2-2-3-3-0-5-5-4-2-1-2-1-5
1808	2008	M	83	Yes	Yes					Collective		380	ITALY	Southern Europe	EAI	EAI	Indo-Oceanic	2-5-2-5-3-3-3-3-3-4-3-3-5-3-5
1809	2008	M	82												H1	Haarlem	Euro-American	2-5-3-5-3-3-1-3-3-4-3-3-5-3-7
1810	2008	M	61												T	T	Euro-American	2-5-3-3-4-1-2-3-2-2-4-2-4-2-5
221	2009	M	42									250	FRANCE	Native	H3	Haarlem	Euro-American	2-5-3-4-3-3-2-3-3-4-3-3-3-3-2
1700	2009	F	69												T	T	Euro-American	2-2-3-3-3-3-2-4-3-2-6-2-3-2-4
1714	2009	M	36												CAS1-Delhi	CAS	East-African Indian	3-5-3-6-5-5-3-2-4-2-3-4-2-4-8
1718	2009	F	30	Yes	Yes	No	No	No				12	ALGERIA	Northern Africa	T	T	Euro-American	2-5-3-3-3-3-2-4-3-2-3-2-3-2-5
1721	2009	M	57	Yes	Yes	No	No	No							T	T	Euro-American	2-5-2-3-4-3-2-4-2-2-4-2-5-2-4
1755	2009	M	71	Yes	Yes	No						12	ALGERIA	Northern Africa	S	S	Euro-American	3-5-3-3-3-2-3-4-4-2-3-2-6-1-9
1756	2009	M	40	Yes	Yes	No									H1	Haarlem	Euro-American	2-5-3-5-3-3-2-3-3-4-3-3-5-3-6
1758	2009	M	24	Yes		No									LAM3	LAM	Euro-American	2-5-4-4-2-3-6-2-2-2-1-2-3-2-3
1761	2009	M	41	Yes		No									LAM3	LAM	Euro-American	1-5-4-3-1-3-2-4-3-2-3-2-4-2-5
1776	2009	M	21	No	No										BOV_1	BOV	Animal	2-5-2-2-3-3-0-5-5-2-2-0-3-1-5
1788	2009	M	18	Yes	Yes	Yes				Collective	1	51	ARMENIA	Western Asia	Beijing	Beijing	East Asian	2-5-4-3-3-4-4-4-4-4-3-2-2-5-7
1789	2009	M	28	No		No					7	706	SOMALIA	Eastern Africa	T3-ETH	T	Euro-American	2-1-2-5-1-4-1-4-3-4-3-3-1-3-7
1790	2009	F	48	No		No						504	MOROCCO	Northern Africa	T	T	Euro-American	2-5-4-4-4-3-6-3-3-4-3-1-6-4-6
1791	2009	F	1	Yes	Yes	No									LAM	LAM	Euro-American	2-7-6-4-3-4-2-2-2-2-5-2-3-2-5
1792	2009	F	55	No	No	No			Employed	Personal/Familial		178	CONGO	Middle Africa	Beijing	Beijing	East Asian	2-4-1-4-6-2-3-8-4-4-3-4-2-2-2
1811	2009	F	37	No		No									H1	Haarlem	Euro-American	2-5-2-5-3-3-2-3-3-4-3-2-4-2-6
1813	2009	M	34	Yes	Yes	No						266	GABON	Middle Africa	T1-RUS2	T	Euro-American	2-5-4-4-3-2-3-4-2-1-2-2-2-3-6
1814	2009	M	39	Yes		No									T	T	Euro-American	2-5-5-3-3-3-2-2-3-2-3-2-4-2-5
1815	2009	M	70	Yes	Yes	No									LAM6	LAM	Euro-American	2-2-4-3-3-3-2-4-2-2-2-2-3-2-6
1816	2009	M	64	Yes	Yes	No									T	T	Euro-American	2-5-2-3-4-3-2-2-2-2-3-2-1-2-5
1817	2009	M	2	Yes		No	No	No				12	ALGERIA	Northern Africa	LAM	LAM	Euro-American	2-7-6-4-3-2-2-2-2-2-5-2-3-2-5
1818	2009	M	47	Yes	Yes							792	TURKEY	Western Asia	T	T	Euro-American	2-5-5-3-1-3-2-4-3-2-3-2-2-2-5
1819	2009	M	47	Yes		No	No	No				792	TURKEY	Western Asia	T	T	Euro-American	2-5-5-3-1-3-2-4-3-2-3-2-2-2-5
1820	2009	F	91	No	No	No	No	No	Retired	Personal/Familial		250	FRANCE	Native	T	T	Euro-American	2-4-2-3-4-3-2-4-2-2-3-2-5-2-5
1821	2009	M	26	Yes											BOV_1	BOV	Animal	3-5-2-2-3-3-2-5-5-4-2-1-2-2-5
1822	2009	F	58		No							12	ALGERIA	Northern Africa	H	Haarlem	Euro-American	2-5-1-5-3-3-2-3-3-4-3-3-6-3-7
1823	2009	M	33	Yes	Yes	No	No	No		Personal/Familial	0	686	SENEGAL	Western Africa	AFRI_1	AFRI	West-African	2-4-2-5-4-5-1-5-6-4-3-3-5-6-6
1824	2009	M	78	No	No	No	No	No							Beijing	Beijing	East Asian	2-7-3-3-3-5-4-4-4-4-3-2-5-5-8
1825	2009	M	78	Yes		No	No	No							H1	Haarlem	Euro-American	2-5-3-5-3-3-2-3-3-4-3-2-6-2-7
1826	2009	M	34												EAI6-BGD1	EAI	Indo-Oceanic	1-2-3-4-3-5-2-4-8-2-6-1-9-6-7
1828	2009	M	87	Yes	Yes	No									LAM	LAM	Euro-American	2-4-1-3-2-3-4-4-2-1-2-2-4-3-8
1829	2009	F	20	No											BOV_1	BOV	Animal	2-5-2-2-3-3-0-5-5-2-2-0-3-1-5
1831	2009	M	37	Yes	Yes	No	No	No							H1	Haarlem	Euro-American	2-5-2-4-3-3-4-4-2-2-1-2-2-3-5
1832	2009	F	81	Yes	Yes	No						250	FRANCE	Native	T	T	Euro-American	2-5-1-2-3-2-3-4-3-2-4-2-4-2-6
1833	2009	F	23	No		No									BOV_1	BOV	Animal	3-5-2-2-3-4-0-5-5-4-2-1-3-1-5
1834	2009	F	70	No		No	No	No							BOV_1	BOV	Animal	3-5-2-2-3-3-0-5-2-4-2-1-4-1-3
1836	2009	M	61	No		No	No	No							LAM	LAM	Euro-American	2-5-6-4-3-3-3-4-2-1-2-3-2-3-8
1837	2009	M	49	Yes	No	No	No	No	Employed	Personal/Familial		250	FRANCE	Native	EAI	EAI	Indo-Oceanic	3-5-2-3-3-2-3-4-3-2-3-2-2-1-8
1838	2009	M	29												LAM1	LAM	Euro-American	2-5-1-4-2-3-4-4-2-1-2-2-3-3-7
1839	2009	M	29	Yes	Yes	No	No	No							LAM1	LAM	Euro-American	2-5-1-4-2-3-4-4-2-1-2-2-3-3-7
1840	2009	M	63												LAM5	LAM	Euro-American	2-5-2-4-3-3-3-4-2-1-2-3-2-3-8
1841	2009	F	50												BOV_1	BOV	Animal	3-3-2-2-3-3-2-3-6-4-2-1-2-3-5
1842	2009	M	74												T	T	Euro-American	2-5-4-3-3-3-3-4-3-2-3-2-5-2-5
1843	2009	F	78												H3	Haarlem	Euro-American	2-5-3-5-3-3-2-3-3-4-3-2-6-2-7
1844	2009	F	77									250	FRANCE	Native	EAI	EAI	Indo-Oceanic	2-3-3-5-3-3-4-3-3-4-3-3-2-2-5
1845	2009	M	48												T	T	Euro-American	2-5-2-3-3-3-1-5-4-2-4-2-3-3-7
1846	2009	M	44												H3	Haarlem	Euro-American	2-5-2-5-3-3-2-3-3-4-1-2-6-2-7
1847	2009	F	30	Yes	Yes										T	T	Euro-American	2-5-3-4-3-3-2-3-3-4-3-1-2-3-7
1848	2009	F	30												T	T	Euro-American	2-5-3-4-3-3-2-3-3-4-3-1-2-3-7
1849	2009	F	30	Yes		No	No	No							T	T	Euro-American	2-5-3-4-3-3-2-3-3-4-3-1-2-3-7
1850	2009	F	30	Yes	Yes	No	No	No							T	T	Euro-American	2-5-3-4-3-3-2-3-3-4-3-1-2-3-7
1851	2009	F	28	No	No	No	No	No	Student	Personal/Familial		450	MADAGASCAR	Eastern Africa	T	T	Euro-American	2-6-3-6-4-4-2-3-2-4-8-3-2-6-7
1852	2009	F	38												H3	Haarlem	Euro-American	2-5-4-5-3-3-2-3-3-4-3-3-3-3-7
1853	2009	M	63												S	S	Euro-American	3-5-2-3-3-2-3-4-3-2-3-2-5-1-11
1854	2009	M	63												S	S	Euro-American	3-5-2-3-3-2-3-4-3-2-3-2-5-1-11
1855	2009	F	61												H1	Haarlem	Euro-American	2-5-3-5-3-3-3-3-3-4-3-3-4-3-6
1856	2009	M	60												LAM	LAM	Euro-American	2-5-5-4-3-3-4-4-2-1-2-3-2-3-6
1857	2009	F	37		No							540	NEW CALEDONIA		Beijing	Beijing	East Asian	2-7-3-3-3-5-4-4-4-4-3-2-5-5-8
1858	2009	F	79												T	T	Euro-American	2-5-2-3-3-2-2-4-2-2-3-2-3-2-3
1859	2009	F	79												T	T	Euro-American	2-5-2-3-3-2-2-4-2-2-3-2-3-2-3
1860	2009	F	74												T	T	Euro-American	2-5-2-3-4-3-2-4-2-2-2-2-4-2-5
1861	2009	F	24												LAM	LAM	Euro-American	2-6-3-4-3-3-4-4-2-2-2-2-3-2-7
1862	2009	M	60												LAM	LAM	Euro-American	2-7-6-4-2-4-2-2-2-2-5-2-3-2-5
1863	2009	M	75												LAM4	LAM	Euro-American	2-4-1-4-2-3-4-4-2-1-2-2-3-3-9
1864	2009	F	78							Personal/Familial		12	ALGERIA	Northern Africa	T	T	Euro-American	2-4-3-2-3-3-3-4-3-2-2-2-4-2-6
1865	2009	F	52												H1	Haarlem	Euro-American	2-5-4-4-1-3-2-5-2-2-5-2-3-2-6
1867	2009	M	40												T	T	Euro-American	2-5-2-3-4-3-2-4-2-2-3-2-3-2-5
1868	2009	M	47									12	ALGERIA	Northern Africa	AFRI_2	AFRI	West-African	2-3-4-4-3-3-4-4-2-2-1-2-3-2-5
1869	2009	M	89												BOV_1	BOV	Animal	3-5-2-2-3-3-0-5-5-4-2-1-3-1-5
1871	2009	M	38	Yes	Yes	No	No	No							LAM	LAM	Euro-American	2-6-6-1-3-2-3-4-2-1-2-3-2-3-7
1872	2009	M	56	No		No	No	No							H3	Haarlem	Euro-American	2-5-3-4-3-3-2-3-3-4-3-2-5-2-7
1873	2009	M	29	Yes	Yes	No	No	No		Collective					LAM1	LAM	Euro-American	2-5-1-4-2-3-4-4-2-1-2-2-3-3-7
1874	2009	M	80	Yes	No	No	No	No		Collective		250	FRANCE	Native	H3	Haarlem	Euro-American	2-5-3-5-3-3-3-3-2-4-3-2-5-2-7
1875	2009	M	84	Yes	Yes	No	No	No				250	FRANCE	Native	EAI	EAI	Indo-Oceanic	2-5-2-3-2-3-2-3-2-2-3-2-5-2-4
1876	2009	M	30	Yes	Yes	No	No	No	Unemployed		3	12	ALGERIA	Northern Africa	LAM	LAM	Euro-American	2-6-6-1-3-2-4-4-2-1-2-3-2-3-7
1877	2009	M	37	No		No						140	CENTRAL AFRICAN REPUBLIC	Middle Africa	H1	Haarlem	Euro-American	2-4-4-4-3-3-1-5-3-2-4-2-1-3-4
1878	2009	M	75	Yes	No	No	No	No	Retired	Personal/Familial		12	ALGERIA	Northern Africa	H3	Haarlem	Euro-American	2-5-3-5-3-3-2-3-3-4-3-2-3-2-6
1879	2009	M	29	No		No	No	No							BOV_1	BOV	Animal	3-5-2-2-3-3-0-5-5-2-2-0-3-1-5
1880	2009	F	68	Yes	Yes	No	No	No							T	T	Euro-American	2-3-2-3-4-2-2-4-2-2-3-2-4-2-5
1881	2009	M	51	Yes	No	No	No	No							LAM1	LAM	Euro-American	2-5-1-4-2-3-4-4-2-1-2-2-4-3-8
1882	2009	M	48	No	No	No	No	No							LAM3	LAM	Euro-American	1-5-1-4-1-3-4-4-2-1-2-2-2-3-8
1883	2009	M	36	Yes	Yes	No	No	No							T	T	Euro-American	2-1-4-5-1-3-1-2-3-4-3-3-2-3-9
1884	2009	F	41	Yes	Yes	No	No	No				250	FRANCE	Native	LAM3	LAM	Euro-American	2-5-3-4-3-3-4-4-2-2-1-2-4-4-7
1885	2009	M	48	Yes	Yes	No	No	No							Beijing	Beijing	East Asian	2-7-3-3-3-4-4-4-4-4-3-2-6-5-8
1886	2009	M	42	Yes	Yes	No	No	No							BOV_1	BOV	Animal	3-5-2-2-3-3-2-5-5-4-2-1-2-2-5
1887	2009	M	52	No	No	No	No	No				178	CONGO	Middle Africa	EAI	EAI	Indo-Oceanic	2-7-2-3-3-1-2-4-4-2-3-4-2-3-3
1888	2009	M	42	Yes	Yes	No	No	No				250	FRANCE	Native	T	T	Euro-American	2-1-4-5-1-3-1-2-3-4-3-3-2-3-9
1889	2009	F	49	Yes	Yes	No	No	No							T	T	Euro-American	2-4-2-3-4-3-2-4-2-2-4-2-4-2-5
1890	2009	M	19	Yes	Yes							24	ANGOLA	Middle Africa	T	T	Euro-American	2-5-2-5-4-3-2-2-2-2-4-2-1-2-5
1891	2009	F	58	No	No	No	No	No				250	FRANCE	Native	T	T	Euro-American	2-5-3-3-3-3-2-4-3-2-3-2-6-2-5
1892	2009	F	82	Yes	Yes	No	No	No							T2	T	Euro-American	2-4-4-3-2-3-2-2-3-2-3-2-2-2-6
1893	2009	F	25	No	No							178	CONGO	Middle Africa	LAM	LAM	Euro-American	2-5-1-3-1-3-3-4-2-1-2-2-4-3-8
1894	2009	M	39	Yes	Yes	No	No	No				638	REUNION	Eastern Africa	EAI3-IND	EAI	Indo-Oceanic	5-2-4-4-3-4-2-4-6-1-4-1-3-6-4
1895	2009	M	26	Yes	Yes	No	No	No				250	FRANCE	Native	T	T	Euro-American	2-5-3-3-3-3-2-4-3-2-3-2-3-2-5
1897	2009	M	21	Yes	Yes	No	No	No				250	FRANCE	Native	LAM3	LAM	Euro-American	2-5-4-4-2-3-4-2-2-2-1-2-3-2-6
1898	2009	F	50	Yes	Yes	No	No	No				250	FRANCE	Native	T	T	Euro-American	2-4-2-3-4-3-2-4-2-2-3-2-4-2-5
1900	2009	M	4												H3	Haarlem	Euro-American	2-5-3-5-3-3-1-3-3-4-3-3-5-7-7
1902	2009	M	34												H3	Haarlem	Euro-American	2-5-3-5-3-3-1-3-3-4-3-3-5-7-7
1903	2009	M	40	Yes	No	No	Yes	No	Employed			250	FRANCE	Native	LAM	LAM	Euro-American	2-4-3-4-3-4-5-4-2-2-4-2-2-2-5
1904	2009	M	50	No		No	No	No							EAI	EAI	Indo-Oceanic	7-1-3-4-2-5-2-4-7-2-3-1-1-5-6
1905	2009	M	50												EAI	EAI	Indo-Oceanic	7-1-3-4-2-5-2-4-7-2-3-1-1-5-6
1906	2009	M	33	Yes		No	No	No							Beijing	Beijing	East Asian	2-7-3-3-3-5-4-4-4-4-3-4-6-4-10
1907	2009	M	73												T2	T	Euro-American	2-5-1-4-3-3-3-3-2-2-2-3-3-4-4
1908	2009	M	71												X1	X	Euro-American	3-5-3-5-3-4-4-3-3-4-5-6-2-4-8
1909	2009	M	39												H3	Haarlem	Euro-American	3-5-3-5-3-3-2-3-3-4-3-3-4-3-8
1910	2009	F	96												H3	Haarlem	Euro-American	2-5-1-4-2-3-2-3-3-4-3-3-5-3-6
1911	2009	F	88												T3	T	Euro-American	2-5-3-2-2-3-2-4-2-2-3-2-3-2-2
1912	2009	F	45						Employed	Personal/Familial					T	T	Euro-American	2-5-2-3-4-3-2-3-2-2-4-2-3-2-5
1913	2009	F	40												T	T	Euro-American	2-5-2-3-3-3-2-4-2-2-3-2-5-2-5
1914	2009	M	59												EAI	EAI	Indo-Oceanic	2-5-2-3-3-2-2-4-3-2-3-2-4-2-6
1915	2009	M	48												T	T	Euro-American	2-6-2-3-4-3-2-4-2-2-3-2-3-2-5
1917	2009	F	26												Beijing	Beijing	East Asian	2-7-2-3-3-4-4-4-4-4-3-2-1-6-8
1919	2009	M	53												EAI	EAI	Indo-Oceanic	2-5-2-3-5-3-2-4-3-2-3-1-2-2-5
1920	2009	M	67												T	T	Euro-American	2-6-3-8-3-4-2-3-3-4-7-3-2-7-7
1921	2009	F	53												T	T	Euro-American	2-4-4-2-3-2-3-4-3-2-3-2-4-2-6
1922	2009	M	48												T	T	Euro-American	2-5-2-2-3-3-3-4-2-2-3-2-3-2-6
1923	2009	M	45	Yes	Yes	No	No	No				616	POLAND	Eastern Europe	T	T	Euro-American	2-5-4-3-1-3-2-4-3-2-3-2-3-2-4
1924	2009	M	67	Yes	No	No	No	No		Collective					H3	Haarlem	Euro-American	2-5-3-3-3-3-2-4-3-4-3-3-7-3-7
1925	2009	F	42	Yes	No	No	No	No				250	FRANCE	Native	H3	Haarlem	Euro-American	2-5-3-5-3-3-3-3-3-4-3-3-4-2-7
1926	2009	F	50	No		No	Yes	No	Employed			704	VIET NAM	Asia	EAI1-SOM	EAI	Indo-Oceanic	7-2-4-4-2-5-2-4-6-2-4-1-2-5-6
1928	2009	F	27	Yes	Yes	No	No	No	Unemployed			120	CAMEROON	Middle Africa	H3	Haarlem	Euro-American	2-5-2-5-3-3-2-3-3-4-3-3-3-3-5
1929	2009	M	38	Yes	Yes	No	No	No		Personal/Familial	37	12	ALGERIA	Northern Africa	H3	Haarlem	Euro-American	2-5-3-5-3-3-2-3-3-4-3-2-6-2-7
1930	2009	M	59	Yes	Yes				Retired						H1	Haarlem	Euro-American	2-5-3-5-2-3-1-3-3-3-3-3-3-3-7
1931	2009	F	59									788	TUNISIA	Northern Africa	LAM	LAM	Euro-American	2-5-2-4-3-3-3-4-2-1-2-3-2-3-7
1932	2009	M	57												H1	Haarlem	Euro-American	2-5-2-6-2-3-2-3-2-4-3-3-3-3-5
1933	2009	F	89												T2	T	Euro-American	2-3-2-3-4-3-2-4-2-2-2-2-3-2-4
1934	2009	F	37	No	No	No	No	No				250	FRANCE	Native	Beijing	Beijing	East Asian	2-7-3-3-3-5-4-4-4-4-3-2-5-5-8
1935	2009	F	97												T	T	Euro-American	2-5-2-3-4-3-3-4-2-2-3-2-2-2-5
1937	2009	M	79												X2	X	Euro-American	2-3-4-4-3-3-4-4-3-4-3-3-3-3-4
1938	2009	F	46												Cameroon	Cameroon	Euro-American	2-5-3-3-3-3-2-4-4-2-12-2-4-3-5
1940	2009	F	82												T	T	Euro-American	2-5-2-3-3-3-2-3-2-2-3-2-4-2-5
1943	2009	F	96												T	T	Euro-American	2-4-4-3-3-3-2-4-3-2-3-2-6-2-5
1944	2009	M	16						Employed	Personal/Familial		250	FRANCE	Native	LAM3	LAM	Euro-American	2-5-3-4-3-3-4-4-2-2-1-2-3-3-6
1945	2009	F	94							Collective		250	FRANCE	Native	T	T	Euro-American	2-4-2-2-4-3-2-4-2-2-1-2-4-2-5
1946	2009	M	47												T	T	Euro-American	2-6-3-8-3-4-2-3-3-4-8-3-2-6-6
1947	2009	M	61												T	T	Euro-American	2-4-3-4-3-3-2-3-3-4-3-3-6-4-8
1948	2009	F	91												T	T	Euro-American	2-5-2-3-3-3-2-3-2-2-3-2-4-2-5
1949	2009	F	83												LAM6	LAM	Euro-American	2-5-6-4-3-3-3-4-2-1-2-3-2-3-7
1950	2009	M	21												T	T	Euro-American	2-6-2-8-3-4-2-3-3-4-8-3-2-6-6
1951	2009	F	46												H3	Haarlem	Euro-American	1-5-3-5-3-3-2-3-2-4-3-2-5-2-6
1952	2009	F	88												H1	Haarlem	Euro-American	2-5-3-5-3-3-2-3-3-3-3-3-6-3-7
1953	2009	F	40	Yes	Yes						11	140	CENTRAL AFRICAN REPUBLIC	Middle Africa	T2	T	Euro-American	2-5-3-3-3-4-2-4-4-2-3-2-2-3-8
1956	2009	M	22												T2	T	Euro-American	2-4-2-3-3-4-2-4-2-2-1-2-4-2-5
1958	2009	M	35												LAM	LAM	Euro-American	2-5-5-4-2-3-3-4-2-1-2-3-2-1-7
1959	2009	F	38												H3	Haarlem	Euro-American	2-5-3-5-3-2-2-3-3-4-3-3-6-3-7
1960	2009	F	40												H3	Haarlem	Euro-American	2-5-3-5-3-3-2-3-3-4-3-3-4-3-7
1961	2009	F	38												LAM6	LAM	Euro-American	2-5-6-4-3-3-3-4-2-1-2-3-2-3-7
1962	2009	F	34												H3	Haarlem	Euro-American	2-5-3-6-3-3-2-3-3-4-3-3-6-3-6
1963	2009	F	51												LAM	LAM	Euro-American	2-3-6-5-3-3-3-4-2-1-2-3-2-3-11
1964	2009	M	1	No	No							250	FRANCE	Native	BOV_1	BOV	Animal	2-5-2-2-3-3-0-5-5-2-2-0-3-1-5
1965	2009	F	85												T	T	Euro-American	2-5-2-3-3-3-3-4-2-2-3-2-5-2-5
1966	2009	F	43												LAM	LAM	Euro-American	2-8-3-3-3-3-3-4-2-1-2-3-2-2-8
1967	2009	F	87												T	T	Euro-American	2-5-1-3-3-3-2-4-3-2-7-2-3-2-5
1968	2009	F	21												Turkey	LAM	Euro-American	1-1-2-5-1-3-4-4-3-4-3-3-2-3-7
1969	2009	F	36		No				Employed			250	FRANCE	Native	LAM	LAM	Euro-American	2-5-1-3-3-3-3-4-2-1-3-3-2-3-7
1970	2009	M	49												H3	Haarlem	Euro-American	2-5-3-5-3-3-2-3-3-4-3-2-4-2-7
1971	2009	M	27												EAI2-Manila	EAI	Indo-Oceanic	5-2-2-4-1-4-1-4-4-2-2-1-10-10-7
1972	2009	M	27												EAI2-Manila	EAI	Indo-Oceanic	5-2-2-4-1-4-1-4-4-2-2-1-10-10-7
1973	2009	M	55									180	DEMOCRATIC REPUBLIC OF THE CONGO	Middle Africa	T2-Uganda	T	Euro-American	2-4-4-3-3-4-2-5-4-2-5-2-2-3-8
1974	2009	M	35												H1	Haarlem	Euro-American	2-5-3-5-2-3-2-3-3-3-3-3-6-3-7
1976	2009	M	42	Yes	Yes					Collective					T	T	Euro-American	2-5-4-3-1-3-2-5-3-2-5-3-4-2-5
1977	2009	F	36	No		No	Yes	No							H3	Haarlem	Euro-American	2-5-2-5-3-3-2-3-3-4-3-3-3-3-5
1978	2009	M	35	No	No	No	No	No							BOV_2	BOV	Animal	3-5-2-2-2-3-2-5-3-4-2-1-4-3-4
1979	2009	M	76	No	No	No	No	No			54	12	ALGERIA	Northern Africa	LAM	LAM	Euro-American	2-6-4-4-3-3-4-4-2-2-3-2-4-3-8
1980	2009	M	68												Beijing	Beijing	East Asian	2-7-3-3-3-5-4-4-4-4-3-2-5-5-8
1981	2009	F	80						Retired			12	ALGERIA	Northern Africa	H3	Haarlem	Euro-American	2-5-2-5-3-3-2-3-3-4-3-2-5-2-6
1982	2009	F	63												T	T	Euro-American	2-5-4-3-2-3-2-4-3-2-4-2-5-2-5
1983	2009	F	86												H3	Haarlem	Euro-American	2-5-3-3-3-3-2-3-3-5-3-3-3-2-7
1984	2009	F	82	Yes	Yes				Retired	Collective	46	12	ALGERIA	Northern Africa	T2	T	Euro-American	2-5-2-3-4-3-2-4-2-2-3-2-4-2-5
1985	2009	M	79												LAM	LAM	Euro-American	2-4-1-3-2-3-3-4-2-1-2-2-4-3-8
1986	2009	M	35												T2	T	Euro-American	2-5-5-4-3-3-3-4-3-2-3-2-4-2-3
1988	2009	M	75									250	FRANCE	Native	H2	Haarlem	Euro-American	2-5-3-5-3-3-2-3-3-3-3-3-5-3-7
1989	2009	F	25	Yes	Yes							688	SERBIA	Southern Europe	S	S	Euro-American	4-5-4-3-3-3-4-3-3-2-3-2-5-1-9
1990	2009	F	88												T	T	Euro-American	2-5-2-3-3-3-1-4-3-2-5-2-3-2-3
1991	2009	M	42												LAM2	LAM	Euro-American	2-5-1-4-2-3-3-4-2-1-2-2-4-3-7
1992	2009	F	88									380	ITALY	Southern Europe	H3	Haarlem	Euro-American	2-5-2-5-3-3-2-3-3-4-3-2-3-2-7
1993	2009	F	90												H3	Haarlem	Euro-American	2-9-3-4-3-3-3-4-2-1-2-3-2-3-7
1994	2009	F	30												AFRI_1	AFRI	West-African	2-4-1-7-2-5-2-5-7-4-4-3-5-4-6
1995	2009	M	39												T	T	Euro-American	2-5-4-3-2-3-2-3-3-2-3-2-4-2-4
1996	2009	F	39												T	T	Euro-American	2-4-4-3-1-3-2-4-3-2-5-2-3-2-5
1997	2009	M	2												LAM3	LAM	Euro-American	2-5-3-4-3-3-2-3-3-4-2-3-3-4-9
1998	2009	F	25												T2	T	Euro-American	2-5-4-3-2-3-2-4-3-2-3-2-4-2-5
1999	2009	M	28	Yes	Yes	No	No	No	Unemployed	Collective		686	SENEGAL	Western Africa	AFRI_1	AFRI	West-African	2-4-1-7-2-5-2-5-7-4-4-3-4-4-4
2000	2009	F	73	Yes	Yes	No	No	No							T	T	Euro-American	2-5-4-3-3-3-2-4-3-2-3-2-4-2-4
2001	2009	M	47	Yes	Yes	No	No	No	Employed	Personal/Familial	30	788	TUNISIA	Northern Africa	T	T	Euro-American	2-6-3-8-3-4-2-3-3-4-11-1-2-7-6
2002	2009	F	28	Yes	Yes	No	No	No	Employed						LAM	LAM	Euro-American	2-5-1-4-2-3-3-3-2-1-2-3-2-1-7
2003	2009	M	26	No		No	No	No							Cameroon	Cameroon	Euro-American	2-5-3-3-3-3-2-4-4-2-3-2-6-3-5
2004	2009	M	72												T	T	Euro-American	2-4-2-3-4-3-1-3-2-2-3-2-3-2-5
2005	2009	M	14												T	T	Euro-American	2-5-4-3-2-3-2-4-3-2-4-2-5-2-5
2006	2009	M	77												H2	Haarlem	Euro-American	2-5-3-5-3-3-2-3-3-4-3-2-4-2-7
2007	2009	F	67									12	ALGERIA	Northern Africa	T	T	Euro-American	2-3-2-3-3-2-2-4-2-2-2-2-5-2-3
2008	2009	M	77												T	T	Euro-American	2-5-6-2-3-3-3-4-2-2-3-2-5-2-6
2009	2009	M	28		No				Employed	Personal/Familial					T	T	Euro-American	2-2-2-3-4-3-2-4-2-2-3-2-5-2-5
2010	2009	F	17							Personal/Familial		250	FRANCE	Native	EAI	EAI	Indo-Oceanic	2-4-1-3-5-3-2-4-2-2-2-2-5-2-5
2012	2009	M	27	Yes	Yes							250	FRANCE	Native	H1	Haarlem	Euro-American	2-5-3-5-3-3-2-3-3-4-3-3-9-2-5
2013	2009	M	77												X1	X	Euro-American	2-5-3-3-3-3-2-4-2-2-4-2-3-2-5
2014	2009	F	65												LAM	LAM	Euro-American	3-6-5-4-3-3-3-4-2-2-2-2-4-3-5
2015	2009	M	59												H1	Haarlem	Euro-American	2-5-3-5-3-3-2-3-3-4-3-3-5-3-7
2016	2009	M	25		No										LAM1	LAM	Euro-American	2-5-1-4-2-3-4-4-2-1-2-2-3-3-7
2017	2009	M	39	Yes	Yes	No	No	No							S	S	Euro-American	3-5-2-3-3-3-3-4-4-2-3-2-4-1-9
2018	2009	M	77	No	No	No	No	No							H2	Haarlem	Euro-American	2-5-3-4-3-3-2-3-3-4-5-3-5-3-5
2019	2009	M	75												H3	Haarlem	Euro-American	2-5-2-5-3-3-2-3-3-4-3-2-5-2-5
2020	2009	M	74												H3	Haarlem	Euro-American	2-6-3-5-3-3-2-4-3-4-3-3-5-3-7
2021	2009	F	23												T	T	Euro-American	2-5-4-3-1-3-1-4-3-2-3-2-1-2-2
2022	2009	F	68												T	T	Euro-American	2-4-4-3-3-3-2-6-3-2-3-2-6-2-5
2023	2009	F	82		No				Retired			250	FRANCE	Native	T4	T	Euro-American	2-5-3-3-3-3-2-3-3-2-4-2-3-2-11
2025	2009	M	22									504	MOROCCO	Northern Africa	BOV_1	BOV	Animal	3-5-2-2-3-3-2-5-5-4-2-1-2-3-5
2026	2009	F	39	Yes	No	No	No	No	Unemployed	Personal/Familial		764	THAILAND	Asia	Beijing	Beijing	East Asian	2-7-3-3-3-5-4-4-4-4-3-4-7-4-10
2027	2009	F	71	Yes		No	No	No	Retired			12	ALGERIA	Northern Africa	LAM	LAM	Euro-American	2-8-2-4-3-3-4-4-2-2-6-2-3-2-5
2028	2009	F	54	Yes	Yes	No	No	No	Employed	Personal/Familial		250	FRANCE	Native	T	T	Euro-American	2-5-3-3-4-3-2-4-2-2-5-2-3-2-5
2029	2009	F	78	No		No	No	No				12	ALGERIA	Northern Africa	H	Haarlem	Euro-American	2-5-3-4-3-3-2-3-3-4-3-3-3-3-7
2030	2009	F	97	Yes	No	No	No	No	Retired	Personal/Familial		250	FRANCE	Native	T2	T	Euro-American	2-8-4-3-3-3-2-4-2-2-3-2-2-2-5
2031	2009	M	62	Yes	No	No	Yes	No	Retired	Personal/Familial		504	MOROCCO	Northern Africa	T3	T	Euro-American	2-1-3-5-1-3-1-4-3-4-3-3-2-2-1
2032	2009	M	41												H3	Haarlem	Euro-American	2-5-3-5-3-3-2-3-3-4-3-2-5-2-7
2033	2009	M	41	Yes		No	No	No							H3	Haarlem	Euro-American	2-5-3-5-3-3-2-3-3-4-3-2-5-2-7
2035	2009	M	51	Yes	Yes	No	No	No	Employed			250	FRANCE	Native	T2	T	Euro-American	2-5-2-3-4-3-3-4-2-2-3-2-2-2-3
2036	2009	M	42	No	No	No	Yes	No							H3	Haarlem	Euro-American	2-5-3-6-3-3-2-3-3-4-3-3-6-2-3
2037	2009	M	90	Yes	Yes	No	No	No	Retired	Collective					T	T	Euro-American	2-3-2-3-4-3-2-4-2-2-3-2-4-2-5
2038	2009	F	19	No		No	No	No							T	T	Euro-American	2-5-5-3-1-3-2-4-3-2-6-2-4-2-5
2039	2009	F	71	No		No	No	No		Personal/Familial					H1	Haarlem	Euro-American	2-5-4-5-4-3-2-3-3-3-3-3-6-3-7
2040	2009	F	25	Yes	Yes	No	No	No				178	CONGO	Middle Africa	T	T	Euro-American	2-4-2-3-3-2-2-4-2-2-4-2-4-2-4
2041	2009	F	42	Yes		No	No	No							AFRI_1	AFRI	West-African	3-3-2-6-2-5-2-5-4-4-4-3-4-3-6
2042	2009	F	30	No	No	No	No	No							T	T	Euro-American	2-6-3-8-3-4-2-3-3-4-7-2-2-7-6
2043	2009	M	67	Yes	Yes	No	No	No				250	FRANCE	Native	H3	Haarlem	Euro-American	2-5-3-5-3-3-2-3-3-4-3-2-5-2-7
2057	2009	M	73	No		No	No	No							T	T	Euro-American	2-1-4-2-2-3-2-4-3-2-3-2-3-2-6
2058	2009	M	88												T	T	Euro-American	2-5-3-3-3-2-3-2-2-1-2-2-2-3-6
2059	2009	F	81												T	T	Euro-American	2-5-3-3-3-2-3-2-2-1-2-2-2-3-6
2060	2009	M	74												T	T	Euro-American	2-3-2-3-4-3-2-4-2-2-3-2-5-2-5
2061	2009	M	31	Yes	Yes	No	No	No	Student	Personal/Familial					H3	Haarlem	Euro-American	2-3-2-5-3-3-2-3-3-4-3-2-5-2-6
2063	2009	M	55	Yes	Yes	Yes	Yes	Yes		Collective	0	642	ROMANIA	Eastern Europe	H3	Haarlem	Euro-American	2-5-3-5-3-3-2-3-3-4-3-3-7-3-6
2064	2009	F	74	Yes	Yes	No	No	No				586	PAKISTAN	Asia	CAS	CAS	East-African Indian	2-8-3-5-5-2-5-2-4-2-3-4-2-4-8
2065	2009	M	80	Yes	No	No	No	No	Retired	Personal/Familial		250	FRANCE	Native	H3	Haarlem	Euro-American	2-5-2-3-4-3-2-4-2-2-3-2-2-2-5
2066	2009	M	19	Yes	No	No	No	No				250	FRANCE	Native	Beijing	Beijing	East Asian	2-7-3-3-3-2-4-4-4-4-3-2-4-5-8
2067	2009	F	1												BOV_1	BOV	Animal	3-5-2-2-3-3-0-5-5-4-2-1-4-1-4
2068	2009	M	64												LAM	LAM	Euro-American	2-7-4-4-3-4-4-4-2-2-6-2-3-2-5
2069	2009	F	43												S	S	Euro-American	3-5-2-3-3-2-4-4-3-2-3-2-4-1-5
2073	2009	M	41								0	140	CENTRAL AFRICAN REPUBLIC	Middle Africa	H3	Haarlem	Euro-American	2-5-4-6-3-3-2-3-3-4-2-3-5-2-6
2076	2009	M	44	Yes	Yes					Personal/Familial		250	FRANCE	Native	H3	Haarlem	Euro-American	2-5-4-5-3-3-2-3-3-4-3-2-3-2-7
2077	2009	M	89								61	12	ALGERIA	Northern Africa	T	T	Euro-American	2-5-2-3-4-3-2-3-2-2-4-2-5-2-5
2078	2009	M	37	Yes	Yes	No	No	No							T2	T	Euro-American	2-5-3-2-3-3-2-3-4-2-3-2-3-2-6
2084	2009	F	47												T	T	Euro-American	2-5-4-3-3-3-2-4-2-2-5-2-2-2-4
2085	2009	M	83												H3	Haarlem	Euro-American	2-5-3-4-3-3-2-3-3-4-3-2-6-2-7
2086	2009	M	83												T	T	Euro-American	2-5-0-3-3-3-3-4-2-2-3-2-3-2-6
2087	2009	M	35	Yes	Yes				Employed	Personal/Familial		250	FRANCE	Native	H3	Haarlem	Euro-American	2-5-3-5-3-3-2-3-3-4-3-3-3-3-5
2088	2009	F	94												BOV_1	BOV	Animal	3-5-2-2-3-3-0-5-5-4-2-1-4-1-5
2089	2009	M	53												H	Haarlem	Euro-American	2-5-3-5-3-3-2-3-3-4-3-1-3-3-2
2090	2009	F	95												Manu1	EAI	Indo-Oceanic	2-5-2-3-4-3-2-7-2-2-3-2-2-2-5
2091	2009	M	53												T	T	Euro-American	2-5-2-2-3-3-3-4-2-2-3-2-3-2-6
2092	2009	M	53												T	T	Euro-American	2-5-2-2-3-3-3-4-2-2-3-2-3-2-6
2094	2009	M	2	Yes	No	No	No	No		Personal/Familial		250	FRANCE	Native	T	T	Euro-American	2-5-1-3-3-3-2-4-3-2-4-2-4-2-4
2095	2009	M	61												Cameroon	Cameroon	Euro-American	2-5-3-3-3-3-2-4-3-2-4-2-5-3-4
2096	2009	M	37												T	T	Euro-American	2-6-3-8-3-4-2-3-2-4-2-3-2-7-6
2104	2009	M	89			No	No	No				250	FRANCE	Native	H1	Haarlem	Euro-American	2-5-3-4-3-3-2-3-3-4-3-3-5-2-7
2105	2009	F	9	No	No	No	Yes	No				250	FRANCE	Native	BOV_1	BOV	Animal	2-5-2-2-3-3-0-5-5-2-2-0-3-1-5
2106	2009	F	77	No	No	No	No	No				250	FRANCE	Native	T	T	Euro-American	2-5-4-2-2-3-3-3-3-2-3-2-6-2-6
2107	2009	M	59	Yes	Yes	No	No	No				250	FRANCE	Native	LAM4	LAM	Euro-American	2-5-2-4-3-3-3-4-2-1-2-3-2-3-7
2108	2009	M	23	Yes	Yes	No	No	No							T	T	Euro-American	2-5-3-3-3-3-2-4-3-2-3-2-3-2-5
2109	2009	M	82	Yes	No	No	No	No				250	FRANCE	Native	H3	Haarlem	Euro-American	2-5-3-5-3-3-2-3-3-4-3-2-5-2-7
2110	2009	F	20	Yes	No	No	No	No				250	FRANCE	Native	H	Haarlem	Euro-American	2-5-3-5-3-3-2-3-3-4-3-1-3-3-2
2111	2009	F	20												H	Haarlem	Euro-American	2-5-3-5-3-3-2-3-3-4-3-1-3-3-2
2125	2009	M	74	No		No	No	No							BOV	BOV	Animal	3-5-2-2-3-3-0-5-4-4-2-1-4-1-5
2129	2009	M	76												T	T	Euro-American	2-5-2-2-3-3-3-4-3-2-3-2-6-2-7
2130	2009	F	78												T	T	Euro-American	2-5-4-3-1-3-2-4-3-2-4-2-3-2-3
2131	2009	M	57												H1	Haarlem	Euro-American	2-5-3-5-3-3-2-3-3-3-4-3-5-3-7
2132	2009	F	82												T	T	Euro-American	3-5-3-4-3-3-4-4-4-2-3-2-3-1-1
2133	2009	F	51	Yes	Yes					Personal/Familial	25	504	MOROCCO	Northern Africa	H1	Haarlem	Euro-American	2-5-2-6-3-3-2-3-3-4-3-3-4-2-6
2134	2009	M	82												H1	Haarlem	Euro-American	2-5-3-5-3-3-2-3-3-3-3-3-5-3-7
2135	2009	M	56	Yes	Yes							250	FRANCE	Native	EAI	EAI	Indo-Oceanic	6-2-3-4-2-6-2-4-6-2-4-1-2-5-6
2136	2009	F	78												H3	Haarlem	Euro-American	2-5-3-5-3-3-2-3-3-4-3-2-6-2-8
2137	2009	M	80												LAM	LAM	Euro-American	2-8-4-4-3-4-4-4-2-2-6-2-2-2-5
2138	2009	M	40	Yes	Yes				Employed	Personal/Familial	7	12	ALGERIA	Northern Africa	T	T	Euro-American	2-5-1-3-3-3-2-4-3-2-4-2-4-2-4
2139	2009	M	65												H3	Haarlem	Euro-American	2-5-1-3-3-3-2-4-2-2-8-2-2-2-4
2140	2009	F	21	Yes	Yes				Unemployed	Personal/Familial					Cameroon	Cameroon	Euro-American	2-5-1-2-3-3-2-4-4-2-2-2-4-3-5
2141	2009	F	34									504	MOROCCO	Northern Africa	LAM3	LAM	Euro-American	2-5-4-4-2-3-4-2-2-2-1-2-4-2-6
2142	2009	M	80		No							12	ALGERIA	Northern Africa	T	T	Euro-American	3-5-2-3-4-3-2-4-2-2-4-2-5-2-4
2143	2009	M	91												T	T	Euro-American	2-5-4-3-1-3-2-4-3-2-3-2-3-2-4
2144	2009	F	61												H3	Haarlem	Euro-American	2-5-3-6-4-3-2-3-3-4-3-3-3-3-7
2145	2009	F	18												H3	Haarlem	Euro-American	2-3-3-3-3-3-2-5-3-2-9-2-1-3-4
2146	2009	F	34												CAS1-Delhi	CAS	East-African Indian	2-6-3-5-3-5-4-2-4-2-3-3-2-4-4
2147	2009	F	79												T3	T	Euro-American	2-4-3-3-3-2-2-5-4-2-5-2-3-3-6
2148	2009	F	79												T3	T	Euro-American	2-4-3-3-3-2-2-5-4-2-5-2-3-3-6
2170	2009	F	64												T	T	Euro-American	2-5-2-3-3-3-1-4-4-2-4-2-2-3-3
2171	2009	F	85												T5	T	Euro-American	2-5-3-3-3-3-2-4-3-2-4-2-3-2-4
2173	2009	M	51												Beijing	Beijing	East Asian	2-6-3-3-3-5-4-4-4-4-3-2-6-4-7
2175	2009	M	70												T	T	Euro-American	2-5-2-2-2-3-2-4-2-2-3-2-3-2-5
2177	2009	M	26												Cameroon	Cameroon	Euro-American	2-5-3-3-3-3-2-4-4-2-7-2-2-3-5
2179	2009	F	74												T	T	Euro-American	2-5-2-3-2-3-1-4-2-2-3-2-5-2-4
2180	2009	F	73		No							250	FRANCE	Native	H1	Haarlem	Euro-American	2-4-3-3-3-4-2-3-3-4-3-3-6-3-7
2182	2009	F	33												T	T	Euro-American	2-4-3-4-3-2-2-3-3-4-4-3-6-4-2
2183	2009	F	50												H3	Haarlem	Euro-American	2-5-3-5-3-3-2-3-3-4-3-3-3-3-5
2184	2009	F	49												T	T	Euro-American	2-5-4-2-1-3-2-4-3-2-4-2-3-2-3
2185	2009	M	55												T	T	Euro-American	2-1-2-5-1-1-1-2-3-4-3-3-2-4-9
2186	2009	M	67												T	T	Euro-American	2-5-2-3-2-3-1-4-4-2-4-2-2-3-3
2187	2009	M	72												T	T	Euro-American	2-4-3-3-4-3-2-4-2-2-3-2-2-2-5
2188	2009	M	29												EAI	EAI	Indo-Oceanic	2-1-2-8-2-4-4-4-4-2-5-2-5-3-6
1406	2010	F	29	Yes	Yes	No	No	No							T	T	Euro-American	2-5-3-4-3-3-2-4-3-4-5-3-3-4-8
2045	2010	M	12												Cameroon	Cameroon	Euro-American	2-5-3-3-3-3-2-4-2-2-2-2-6-3-4
2046	2010	M	35												T	T	Euro-American	2-5-2-3-2-3-2-3-3-2-3-2-4-2-4
2048	2010	M	50	Yes	Yes	No	No	No				250	FRANCE	Native	H3	Haarlem	Euro-American	2-5-2-5-3-3-2-3-3-4-3-2-2-2-5
2049	2010	M	50												H3	Haarlem	Euro-American	2-5-2-5-3-3-2-3-3-4-3-2-6-2-5
2051	2010	M	65												H3	Haarlem	Euro-American	2-5-2-5-3-3-2-3-3-4-3-3-3-2-7
2052	2010	M	65												H3	Haarlem	Euro-American	2-5-2-5-3-3-2-3-3-4-3-3-9-2-7
2053	2010	M	20	Yes	Yes				Student	Personal/Familial					T2	T	Euro-American	2-5-2-3-4-3-3-4-2-2-3-2-2-2-3
2054	2010	M	47	Yes		No	No	No							LAM	LAM	Euro-American	2-4-2-4-3-3-3-4-2-1-2-3-2-3-8
2055	2010	M	47	No		No	No	No							LAM	LAM	Euro-American	2-4-2-4-3-3-3-4-2-1-2-3-2-3-8
2056	2010	F	1	Yes		No	No	No				250	FRANCE	Native	LAM1	LAM	Euro-American	2-5-1-4-2-3-4-4-2-1-2-2-3-3-7
2062	2010	F	2	No		No	No	No			0	174	COMOROS	Eastern Africa	H3	Haarlem	Euro-American	2-5-3-5-3-3-2-3-3-2-3-2-3-3-5
2080	2010	M	27												LAM	LAM	Euro-American	2-8-4-4-3-4-4-4-2-2-6-2-3-2-5
2081	2010	M	27												LAM	LAM	Euro-American	2-8-4-4-3-4-4-4-2-2-6-2-3-2-5
2083	2010	F	23												H3	Haarlem	Euro-American	2-5-3-5-3-3-2-3-3-4-3-3-4-2-5
2093	2010	M	54												T	T	Euro-American	2-5-2-2-3-3-3-4-2-2-3-2-3-2-6
2097	2010	F	36	Yes	Yes	No	No	No							LAM	LAM	Euro-American	2-8-4-4-3-4-4-4-2-2-6-2-3-2-5
2098	2010	M	82	Yes	Yes	No	No	No	Retired	Personal/Familial		250	FRANCE	Native	LAM	LAM	Euro-American	2-5-1-4-2-3-4-4-2-1-2-2-3-3-7
2099	2010	M	24	Yes	Yes	No	No	No	Student	Personal/Familial		686	SENEGAL	Western Africa	EAI	EAI	Indo-Oceanic	2-3-2-3-4-3-2-4-2-2-3-2-5-2-5
2100	2010	F	57	No		No	No	No				788	TUNISIA	Northern Africa	H1	Haarlem	Euro-American	2-5-3-5-3-3-2-3-3-3-2-3-4-3-7
2101	2010	M	57	No	No	No	No	No	Unemployed	Personal/Familial		504	MOROCCO	Northern Africa	H1	Haarlem	Euro-American	2-5-3-5-3-3-2-3-3-4-3-3-5-3-7
2102	2010	F	24	Yes		No	No	No				12	ALGERIA	Northern Africa	T	T	Euro-American	2-5-3-4-3-3-2-3-3-4-3-1-3-3-7
2103	2010	F	25	Yes	Yes							250	FRANCE	Native	H3	Haarlem	Euro-American	2-5-2-5-3-3-2-3-3-4-3-2-3-2-6
2112	2010	F	30	Yes	Yes	No	No	No							EAI8-MDG	EAI	Indo-Oceanic	5-2-3-4-3-2-2-4-6-1-4-1-3-6-5
2113	2010	F	61	No	No	No	No	No							LAM	LAM	Euro-American	2-7-3-4-3-3-3-2-2-2-2-2-2-2-7
2114	2010	M	76	Yes	No	No	No	No							H3-Ural-1	Haarlem	Euro-American	2-1-3-7-1-2-3-5-4-2-3-3-2-4-6
2115	2010	F	66	Yes	No	No	No	No				504	MOROCCO	Northern Africa	LAM	LAM	Euro-American	2-6-4-4-3-4-2-4-2-2-5-2-3-2-5
2116	2010	F	81	Yes	No	No	No	No				250	FRANCE	Native	LAM3	LAM	Euro-American	2-5-5-4-3-3-3-4-2-2-1-2-3-3-6
2117	2010	M	31	No	No	No	No	No				792	TURKEY	Western Asia	BOV	BOV	Animal	3-6-2-2-2-2-2-3-6-4-2-1-2-3-5
2118	2010														Beijing	Beijing	East Asian	2-5-3-3-3-5-4-4-4-4-3-2-6-5-8
2119	2010	F													Beijing	Beijing	East Asian	2-5-3-3-3-5-4-4-4-4-3-2-6-5-8
2120	2010	F	3	Yes		No	No	No							T	T	Euro-American	2-5-3-4-3-3-2-3-3-4-3-1-3-3-7
2121	2010	M	71												T	T	Euro-American	2-4-2-3-2-3-2-4-2-2-2-3-4-2-5
2122	2010	M	71												T	T	Euro-American	2-4-2-3-2-3-2-4-2-2-2-3-4-2-5
2123	2010	M	71	No		No	No	No							T	T	Euro-American	2-4-2-3-2-3-2-4-2-2-2-3-4-2-5
2124	2010	F	63	No	No	No	No	No	Retired	Personal/Familial	32	116	CAMBODIA	Asia	EAI	EAI	Indo-Oceanic	5-2-3-4-2-6-2-4-5-2-4-1-2-5-7
2126	2010	M	85	Yes	No	No	No	No	Retired						LAM	LAM	Euro-American	2-5-3-5-3-6-2-3-3-4-4-2-6-2-7
2128	2010	F	24	Yes	Yes	No	No	No							T2	T	Euro-American	2-5-2-3-4-3-3-4-2-2-3-2-2-2-3
2150	2010	F	30	Yes	Yes	No	No	No		Collective	0	450	MADAGASCAR	Eastern Africa	EAI8-MDG	EAI	Indo-Oceanic	4-2-3-4-3-5-2-4-6-1-4-1-3-6-6
2151	2010	M	43												LAM3	LAM	Euro-American	2-5-3-4-3-3-4-4-1-2-1-2-3-3-7
2152	2010	M	47												H3	Haarlem	Euro-American	2-5-2-5-3-3-2-3-3-4-3-3-6-3-5
2153	2010	F	27												CAS1-Kili	CAS	East-African Indian	2-1-4-8-4-4-4-2-4-2-2-2-2-3-5
2154	2010	M	109												H1	Haarlem	Euro-American	2-5-3-5-3-3-2-3-3-3-3-3-4-3-7
2155	2010	M	30	Yes	Yes										T	T	Euro-American	2-5-4-3-3-4-2-4-3-2-3-2-3-2-2
2156	2010	M	37	Yes	Yes										LAM	LAM	Euro-American	2-5-4-4-3-2-3-2-2-1-2-2-2-3-6
2157	2010	M	55		No										Beijing	Beijing	East Asian	2-5-3-3-3-5-4-4-4-4-4-2-5-5-8
2158	2010	M	36	Yes	Yes										LAM	LAM	Euro-American	2-5-2-4-3-2-3-4-2-1-2-3-2-3-8
2159	2010	M	89	Yes	Yes										T	T	Euro-American	2-5-2-3-4-3-2-5-2-2-3-2-4-2-5
2160	2010	M	83		No										EAI	EAI	Indo-Oceanic	6-2-3-4-2-5-2-4-7-2-4-1-2-5-6
2161	2010	M	83	Yes	No	No	No	No	Retired	Personal/Familial		250	FRANCE	Native	H1	Haarlem	Euro-American	2-5-3-4-3-3-2-3-3-4-3-3-1-3-8
2162	2010	F	40	Yes	No	No	No	No				148	CHAD	Middle Africa	EAI	EAI	Indo-Oceanic	2-5-3-2-3-3-2-5-3-2-4-2-2-3-4
2163	2010	M	4	No											BOV_1	BOV	Animal	2-5-2-2-3-3-0-5-5-2-2-0-3-1-5
2164	2010	M	27	Yes	Yes	No	No	No	Unemployed	Personal/Familial		250	FRANCE	Native	LAM1	LAM	Euro-American	2-5-1-4-2-3-4-4-2-1-2-2-3-3-7
2165	2010	M	47	Yes		No	No	No							H3	Haarlem	Euro-American	2-5-3-5-3-3-2-3-3-4-3-3-4-3-7
2166	2010	M	79	Yes	Yes	No	No	No			0	12	ALGERIA	Northern Africa	T	T	Euro-American	2-5-4-3-3-2-2-4-3-2-6-2-2-1-5
2167	2010	F	79												H3	Haarlem	Euro-American	2-5-3-5-3-3-2-3-3-4-3-3-6-2-5
2168	2010	F	79	No		No	No	No							H3	Haarlem	Euro-American	2-5-3-5-3-3-2-3-3-4-3-3-6-2-5
2169	2010	M	24	No	No	No	No	No	Employed		7	332	HAITI		T	T	Euro-American	2-1-2-5-1-3-3-3-3-4-2-3-2-2-3
2172	2010	M	52												Beijing	Beijing	East Asian	2-6-3-3-3-5-4-4-4-4-3-2-6-4-7
2174	2010	M	71												T	T	Euro-American	2-5-2-2-2-3-2-4-2-2-3-2-3-2-5
2178	2010	F	74												T	T	Euro-American	2-5-2-3-2-3-1-4-2-2-3-2-5-2-4
2181	2010	F	33												T	T	Euro-American	2-4-3-4-3-2-2-3-3-4-4-3-6-4-2
2189	2010	M	92												LAM6	LAM	Euro-American	2-5-4-5-2-2-3-4-2-1-2-2-3-3-8
2190	2010	M	20												LAM	LAM	Euro-American	2-6-4-4-3-4-4-4-2-2-5-2-3-2-5
2191	2010	F	65								35	826	UNITED KINGDOM		T2	T	Euro-American	2-5-4-3-2-3-2-3-4-2-3-0-3-3-6
2192	2010	F	38												T	T	Euro-American	2-6-3-9-3-5-2-3-2-4-7-3-2-7-6
2193	2010	F	38												T	T	Euro-American	2-6-3-9-3-5-2-3-3-4-7-3-2-7-6
2194	2010	F	86												LAM4	LAM	Euro-American	2-2-1-4-2-3-4-4-2-1-2-2-4-3-8
2195	2010	M	32		No						12	384	IVORY COAST	Western Africa	T	T	Euro-American	2-4-7-3-3-3-2-3-3-4-3-1-4-4-6
2196	2010	M	71												H1	Haarlem	Euro-American	2-5-3-5-3-3-2-3-3-4-1-1-3-3-5
2197	2010	M	64												H3	Haarlem	Euro-American	2-5-3-6-3-3-2-3-3-4-3-3-5-3-7
2198	2010	M	84												H1	Haarlem	Euro-American	2-5-3-5-3-3-2-3-3-4-3-3-3-3-5
2199	2010	M	80	Yes	Yes										H3	Haarlem	Euro-American	2-5-3-5-2-3-3-3-3-4-3-3-6-3-5
2201	2010	F	78												BOV_1	BOV	Animal	3-6-2-2-3-3-0-5-4-4-2-1-2-11-5
2203	2010	M	78												H1	Haarlem	Euro-American	2-5-3-4-3-3-2-3-3-1-0-3-3-1-8
2204	2010	M	25	Yes	Yes	No	No	No				380	ITALY	Southern Europe	H1	Haarlem	Euro-American	2-5-3-5-3-3-2-3-3-4-3-3-2-2-5
2205	2010	M	30												LAM	LAM	Euro-American	2-5-5-4-2-3-3-4-2-1-2-3-2-1-7
2206	2010	M	30	Yes		No	No	No							LAM	LAM	Euro-American	2-5-5-4-2-3-3-4-2-1-2-3-2-1-7
2209	2010	M	50	Yes	Yes	No	No	No	Employed	Personal/Familial		250	FRANCE	Native	T2	T	Euro-American	2-5-3-3-3-3-2-3-4-2-3-2-3-3-4
2210	2010	M	35	Yes	No	No	No	No	Unemployed	Personal/Familial		643	CHECHNYA	Western Asia	LAM1	LAM	Euro-American	2-5-1-4-2-3-4-4-2-1-2-2-3-3-7
2211	2010	M	62	No		Yes	Yes	Yes							LAM	LAM	Euro-American	2-8-4-4-3-5-4-4-2-2-4-2-2-2-5
2212	2010	M	36	Yes	Yes	No	No	No	Employed	Personal/Familial	10	686	SENEGAL	Western Africa	AFRI_1	AFRI	West-African	2-4-2-5-4-5-3-5-6-4-3-3-5-6-6
2213	2010	M	17		No				Student		7	324	GUINEA	Western Africa	LAM1	LAM	Euro-American	2-5-1-2-1-2-2-4-2-1-2-2-4-2-6
2214	2010	M	33								3	686	SENEGAL	Western Africa	AFRI_1	AFRI	West-African	2-4-2-5-4-5-3-5-6-4-4-0-5-6-6
2215	2010	F	36												T	T	Euro-American	2-4-2-2-3-2-3-4-3-2-3-2-4-2-6
2216	2010	F	36	Yes	Yes				Employed	Personal/Familial		250	FRANCE	Native	T	T	Euro-American	2-4-2-2-3-2-3-4-3-2-3-2-4-2-6
2218	2010	M	34												LAM1	LAM	Euro-American	2-5-1-3-2-3-1-4-2-1-2-2-2-3-4
2219	2010	M	34												LAM1	LAM	Euro-American	2-5-1-3-2-3-1-4-2-1-2-2-2-3-4
2220	2010	F	39												H3	Haarlem	Euro-American	2-5-2-5-3-3-2-3-3-4-3-2-6-3-5
2221	2010	F	38												T	T	Euro-American	2-4-2-3-3-3-2-4-3-2-3-0-3-2-5
2222	2010	F	37												BOV	BOV	Animal	3-5-2-2-3-3-2-5-3-4-2-1-3-3-4
2223	2010	F	37												BOV	BOV	Animal	3-5-2-2-3-3-1-4-3-4-2-1-3-3-4
2224	2010	F	37	Yes	Yes	No	No	No			0	178	CONGO	Middle Africa	BOV	BOV	Animal	3-5-2-2-3-3-2-5-3-4-2-1-3-3-4
2225	2010	F	37												BOV	BOV	Animal	3-5-2-2-3-3-2-5-3-4-2-1-3-3-4
2226	2010	M	77	Yes	Yes	No	No	No	Retired	Personal/Familial		12	ALGERIA	Northern Africa	EAI	EAI	Indo-Oceanic	2-3-3-4-3-3-4-4-2-2-1-2-4-2-7
2227	2010	F	17	Yes	Yes										H3	Haarlem	Euro-American	2-5-3-3-3-3-2-3-3-4-4-3-5-3-7
2228	2010	F	17	Yes		No	No	No				250	FRANCE	Native	H3	Haarlem	Euro-American	2-5-3-3-3-3-2-3-3-4-4-3-5-3-7
2229	2010	F	65	No	No	No	No	No				12	ALGERIA	Northern Africa	LAM	LAM	Euro-American	2-5-1-3-2-3-4-4-2-1-2-0-3-2-6
2230	2010	F	19												CAS1-Kili	CAS	East-African Indian	2-1-4-7-4-4-4-2-4-2-2-4-2-3-5
2231	2010	F	19												CAS1-Kili	CAS	East-African Indian	2-1-4-7-4-4-4-4-2-2-2-4-2-3-5
2232	2010	F	19												CAS1-Kili	CAS	East-African Indian	2-1-4-7-4-4-4-4-2-2-2-4-2-3-5
2233	2010	F	19	No		No	Yes	No				174	COMOROS	Eastern Africa	CAS1-Kili	CAS	East-African Indian	2-1-4-7-4-4-4-2-4-2-2-4-2-3-5
2234	2010	M	16	No	No	No	No	No	Student	Collective	1	4	AFGHANISTAN	Asia	Beijing	Beijing	East Asian	2-7-3-3-2-5-4-4-4-4-3-2-6-5-8
2235	2010	M	44												H1	Haarlem	Euro-American	2-5-3-4-3-3-2-5-3-2-4-2-2-3-4
2236	2010	M	44	Yes		No	No	No				140	CENTRAL AFRICAN REPUBLIC	Middle Africa	H1	Haarlem	Euro-American	2-5-3-4-3-3-2-5-3-2-4-2-2-3-4
2237	2010	M	44	No		No	No	No							H1	Haarlem	Euro-American	2-5-3-4-3-3-2-5-3-2-4-2-2-3-4
2239	2010	F	34	No		No	No	No	Unemployed	Personal/Familial	0	12	ALGERIA	Northern Africa	H3	Haarlem	Euro-American	2-5-3-5-3-3-2-3-3-4-3-3-5-3-7
2240	2010	F	1	No		No	Yes	No							BOV_1	BOV	Animal	2-5-2-2-3-3-0-5-5-2-2-0-3-1-5
2241	2010	M	28	Yes	Yes	No	No	No				250	FRANCE	Native	T	T	Euro-American	2-5-3-4-3-3-2-3-3-4-3-1-3-3-7
2242	2010	M	48	Yes	Yes	No	No	No				250	FRANCE	Native	T	T	Euro-American	2-5-4-3-3-3-2-2-3-2-3-2-3-2-5
2243	2010	F	83	Yes	Yes	No	No	No	Retired	Personal/Familial		250	FRANCE	Native	T	T	Euro-American	2-5-2-3-2-2-2-4-3-2-5-2-2-1-5
2245	2010	M	40	Yes	Yes										T	T	Euro-American	2-5-3-4-3-3-2-3-3-4-3-1-3-3-7
2246	2010	M	40	No		No	No	No							T	T	Euro-American	2-5-3-4-3-3-2-3-3-4-3-1-3-3-7
2247	2010	M	26												T	T	Euro-American	2-5-4-3-1-3-2-4-3-2-5-2-3-2-5
2248	2010	M	26	No		No	No	No				120	CAMEROON	Middle Africa	T	T	Euro-American	2-5-4-3-1-3-2-4-3-2-5-2-3-2-5
2249	2010	F	38	Yes	Yes	No	No	No							EAI	EAI	Indo-Oceanic	2-3-3-4-3-3-4-4-2-2-1-2-4-2-7
2250	2010	M	50												T	T	Euro-American	2-4-4-3-1-3-2-4-3-2-7-2-3-2-5
2251	2010	M	50	Yes		Yes	Yes	Yes				268	GEORGIA	Western Asia	T	T	Euro-American	2-4-4-3-1-3-2-4-3-2-7-2-3-2-5
2252	2010	M	80	Yes	No	No	No	No	Retired	Personal/Familial		250	FRANCE	Native	H1	Haarlem	Euro-American	2-5-1-3-2-3-5-4-2-1-2-3-3-3-6
2253	2010	F	44												H3	Haarlem	Euro-American	2-5-3-5-3-3-2-3-3-4-3-2-3-2-7
2254	2010	M	28												Beijing	Beijing	East Asian	2-7-2-3-3-3-2-4-2-4-3-4-7-4-8
2255	2010	M	36												LAM4	LAM	Euro-American	2-4-1-3-2-3-4-4-1-1-2-0-4-3-7
2256	2010	F	89												T	T	Euro-American	2-4-2-3-4-3-2-3-1-2-2-2-1-3-5
2257	2010	F	88												H1	Haarlem	Euro-American	2-5-3-5-3-3-2-3-2-4-3-3-3-3-7
2258	2010	F	48												LAM	LAM	Euro-American	2-5-3-4-3-3-3-4-2-1-2-3-2-3-7
2261	2010	F	60												T	T	Euro-American	2-5-3-4-3-3-3-3-3-4-3-3-3-4-7
2262	2010	M	75												T5	T	Euro-American	2-5-4-3-3-3-2-4-3-2-3-2-2-2-5
2263	2010	F	51	Yes	Yes				Unemployed	Personal/Familial	31	116	CAMBODIA	Asia	EAI2-Nonthaburi	EAI	Indo-Oceanic	5-2-2-5-3-4-1-4-4-2-2-1-1-2-8
2264	2010	F	75												T5	T	Euro-American	2-5-4-3-3-3-2-4-4-2-2-1-1-2-8
2265	2010	M	45												H3	Haarlem	Euro-American	2-5-3-5-3-3-2-3-3-4-3-3-7-3-6
2266	2010	F	21												T	T	Euro-American	2-4-4-3-1-3-2-4-3-2-5-2-1-2-5
2267	2010	M	45												T	T	Euro-American	2-5-3-3-3-3-4-4-3-4-3-2-2-4-8
2268	2010	M	76		No				Retired	Personal/Familial		250	FRANCE	Native	H3-Ural-1	Haarlem	Euro-American	2-1-2-9-2-3-3-4-4-3-3-3-2-3-8
2269	2010	M	77		No				Retired	Personal/Familial		788	TUNISIA	Northern Africa	LAM	LAM	Euro-American	2-7-5-4-3-2-6-4-2-2-6-2-3-2-5
2270	2010	F	84												LAM3	LAM	Euro-American	2-6-2-3-3-3-3-4-2-2-3-2-3-2-5
2272	2010	M	41												T	T	Euro-American	2-5-2-2-3-3-3-4-2-2-3-2-3-2-6
2273	2010	M	41												T	T	Euro-American	2-5-2-2-3-3-3-4-2-2-3-2-3-2-6
2274	2010	F	77						Retired			250	FRANCE	Native	H3	Haarlem	Euro-American	2-5-2-3-5-3-2-4-2-2-3-2-3-2-3
2275	2010	M	54	Yes	Yes				Employed	Personal/Familial	2	620	PORTUGAL	Southern Europe	T	T	Euro-American	2-5-3-4-3-3-1-4-3-4-6-3-3-4-6
2276	2010	F	66						Retired			250	FRANCE	Native	BOV_1	BOV	Animal	3-5-2-2-3-3-0-4-5-4-2-1-5-1-5
2277	2010	M	27												Cameroon	Cameroon	Euro-American	2-5-1-2-3-3-2-4-4-2-2-2-4-3-5
2280	2010	M	85												T	T	Euro-American	3-5-2-3-4-3-2-4-2-2-3-2-3-2-5
2281	2010	M	74		No						15	51	ARMENIA	Western Asia	T	T	Euro-American	2-5-2-3-1-3-2-4-3-2-8-2-2-2-7
2282	2010	F	23		No					Personal/Familial	1	120	CAMEROON	Middle Africa	Cameroon	Cameroon	Euro-American	2-5-4-3-2-3-2-4-3-2-7-2-3-3-5
2283	2010	M	57												Beijing	Beijing	East Asian	2-7-3-3-3-5-4-5-3-2-3-2-5-6-8
2284	2010	M	40												T2	T	Euro-American	2-4-2-3-1-3-2-4-3-2-7-2-3-2-4
2285	2010	F	76												Beijing	Beijing	East Asian	2-7-2-3-3-6-3-5-4-4-3-3-5-5-9
2286	2010	M	31												T	T	Euro-American	2-5-3-3-4-3-3-4-2-2-3-2-5-2-5
2287	2010	F	60												H1	Haarlem	Euro-American	2-5-3-5-3-3-2-3-3-3-3-3-6-2-7
2288	2010	F	60												H1	Haarlem	Euro-American	2-5-3-5-3-3-2-3-3-3-3-3-6-2-7
2289	2010	F	60												H1	Haarlem	Euro-American	2-5-3-5-3-3-2-3-3-3-3-3-6-4-7
2290	2010	M	82												T	T	Euro-American	2-4-2-3-3-3-2-4-2-2-3-2-3-2-5
2291	2010	F	84												T	T	Euro-American	2-5-4-3-3-3-2-4-2-2-3-2-4-2-5
2292	2010	F	71												T	T	Euro-American	2-5-3-3-3-3-2-4-2-2-2-2-3-2-5
2293	2010	F	72												T	T	Euro-American	2-5-3-4-3-3-3-3-3-4-3-3-3-4-7
2294	2010	M	63												T	T	Euro-American	2-6-3-8-3-4-2-3-3-4-7-3-2-6-6
2295	2010	F	16												H3	Haarlem	Euro-American	2-5-3-6-3-3-2-3-3-4-3-3-6-2-3
2296	2010	M	45	Yes	Yes					Collective	0	646	RWANDA	Eastern Africa	Cameroon	Cameroon	Euro-American	2-4-3-3-3-3-2-4-4-2-4-2-4-3-5
2297	2010	F	51		No				Unemployed	Personal/Familial	29	116	CAMBODIA	Asia	EAI2-Manila	EAI	Indo-Oceanic	5-2-2-4-3-4-1-4-4-2-3-1-7-10-5
2298	2010	M	49												H3	Haarlem	Euro-American	2-5-2-5-3-3-2-3-3-4-3-2-4-2-6
2299	2010	M	49	Yes	Yes										H3	Haarlem	Euro-American	2-5-2-5-3-3-2-3-3-4-3-2-4-2-6
2300	2010	M	49												H3	Haarlem	Euro-American	2-5-2-5-3-3-2-3-3-4-3-2-4-2-6
2301	2010	F	62												H3	Haarlem	Euro-American	2-5-3-5-3-3-2-3-3-4-3-3-5-3-7
2303	2010	M	22	No	No	No	No	No							X3	X	Euro-American	2-5-2-4-3-3-4-3-3-4-4-3-3-3-8
2304	2010	F	10	No		No	No	No							CAS1-Kili	CAS	East-African Indian	2-1-4-7-4-4-4-2-4-2-2-4-2-3-5
2305	2010	F	87		No				Retired	Collective		250	FRANCE	Native	T3	T	Euro-American	2-4-2-3-3-3-2-4-3-2-3-2-6-2-6
2306	2010	M	21		No					Collective	3	466	MALI	Western Africa	LAM	LAM	Euro-American	2-6-6-1-3-2-4-4-2-1-2-3-2-3-7
2308	2010	F	69												H2	Haarlem	Euro-American	2-5-3-5-3-3-2-3-3-4-3-3-4-3-7
2309	2010	M	25												H3	Haarlem	Euro-American	2-5-2-5-3-3-2-3-3-4-3-3-3-3-5
2310	2010	M	49	Yes	Yes					Personal/Familial	9	31	AZERBAIJAN	Western Asia	LAM	LAM	Euro-American	2-5-4-4-3-2-3-2-2-1-2-2-2-3-4
2311	2010	M	26												T	T	Euro-American	2-6-5-4-3-3-4-3-3-4-3-3-3-3-4
2312	2010	F	62												T	T	Euro-American	2-4-3-4-3-3-2-3-3-4-3-3-6-4-7
2313	2010	F	62												T	T	Euro-American	2-4-3-4-3-3-2-3-3-4-3-3-6-4-7
2314	2010	F	79		No				Retired	Personal/Familial		250	FRANCE	Native	LAM5	LAM	Euro-American	2-5-1-4-2-3-4-4-2-1-2-2-3-2-6
2315	2010	M	55	Yes	No	No	No	No	Unemployed	Personal/Familial		792	TURKEY	Western Asia	S	S	Euro-American	3-5-2-3-3-2-3-4-4-2-4-2-6-1-9
2316	2010	M	48	No	No	No	No	No							LAM	LAM	Euro-American	2-5-6-4-3-2-2-4-2-1-2-2-2-3-7
2317	2010	M	48	No	No	No	No	No							LAM	LAM	Euro-American	2-5-6-4-3-2-2-4-2-1-2-2-2-3-7
2318	2010	M	48	Yes	Yes	No	No	No							LAM	LAM	Euro-American	2-5-6-4-3-2-2-4-2-1-2-2-2-3-7
2319	2010	M	41	Yes	Yes				Unemployed	Personal/Familial		250	FRANCE	Native	LAM1	LAM	Euro-American	2-5-1-3-2-3-1-4-2-1-2-2-2-3-4
2320	2010	M	62												T3-OSA	T	Euro-American	2-6-4-3-3-3-3-4-3-2-3-2-3-2-7
2322	2010	M	33	No		No	No	No				706	SOMALIA	Eastern Africa	CAS1-Delhi	CAS	East-African Indian	2-8-3-4-3-5-2-2-4-2-3-2-2-4-3
2323	2010	M	58	Yes		No	No	No				686	SENEGAL	Western Africa	H3	Haarlem	Euro-American	2-5-3-5-3-3-2-3-3-4-3-2-5-2-4
2324	2010	M	20	No	No	No	No	No	Student			450	MADAGASCAR	Eastern Africa	EAI8-MDG	EAI	Indo-Oceanic	4-2-3-3-3-4-2-4-6-1-4-1-3-5-6
2325	2010	M	32												T	T	Euro-American	2-5-4-4-3-3-4-3-3-2-3-4-4-4-5
2328	2010	F	24	Yes		No	No	No							LAM1	LAM	Euro-American	2-5-1-3-2-3-1-4-2-1-2-2-2-3-4
2329	2010	M	29	Yes	No	No	No	No	Employed	Personal/Familial	2	12	ALGERIA	Northern Africa	LAM3	LAM	Euro-American	2-5-3-4-3-3-4-4-2-2-1-2-4-3-3
2330	2010	F	73	No		No	No	No							BOV_1	BOV	Animal	3-5-2-2-3-3-2-3-6-4-2-1-2-3-5
2331	2010	F	72	Yes	No	No	No	No	Unemployed	Personal/Familial					LAM	LAM	Euro-American	2-8-4-4-3-3-2-4-2-2-6-2-3-2-5
2332	2010	M	62	Yes		No	No	No				12	ALGERIA	Northern Africa	LAM1	LAM	Euro-American	2-7-4-4-3-4-4-4-2-2-4-2-3-2-5
2333	2010	M	62												LAM1	LAM	Euro-American	2-7-4-4-3-4-4-4-2-2-4-2-3-2-5
2334	2010	M	28	Yes	Yes	No	Yes	No		Collective					LAM6	LAM	Euro-American	2-6-5-4-3-2-3-4-2-1-2-2-2-3-7
2335	2010	M	37	Yes		No	No	No		Collective		268	GEORGIA	Western Asia	Beijing	Beijing	East Asian	2-5-3-3-3-5-4-4-4-4-3-2-6-5-8
2336	2010	M	25	Yes	Yes	No	No	No							PINI2		Animal	4-5-2-2-3-3-0-5-5-4-2-1-4-1-5
2337	2010	M	25	No		No	No	No							BOV_1	BOV	Animal	4-5-2-2-3-3-0-5-5-4-2-1-4-1-5
2338	2010	F	59	No	No	No	No	No			24	12	ALGERIA	Northern Africa	H1	Haarlem	Euro-American	2-5-3-5-3-3-2-3-3-4-3-3-4-3-2
2339	2010	M	30							Personal/Familial	2	643	CHECHNYA	Western Asia	Beijing	Beijing	East Asian	2-5-3-3-3-4-4-4-4-2-3-2-6-5-8
2340	2010	M	30	Yes		Yes	Yes	Yes							Beijing	Beijing	East Asian	2-5-3-3-3-4-4-4-4-2-3-2-6-5-8
2341	2010	M	40	Yes	No	No	No	No				466	MALI	Western Africa	H2	Haarlem	Euro-American	2-5-3-5-3-3-2-3-3-4-4-2-6-2-7
2342	2010	F	68	No		No	No	No							T	T	Euro-American	1-5-3-2-3-3-2-4-3-2-2-2-4-3-6
2343	2010	F	32	Yes		No	No	No							H1	Haarlem	Euro-American	2-5-3-5-3-3-2-3-3-4-3-3-3-3-4
2344	2010	M	72	No	No	No	No	No							T	T	Euro-American	2-4-2-3-4-3-2-4-2-2-3-2-5-2-5
2345	2010	M	72	Yes	Yes	No	No	No							T	T	Euro-American	2-4-2-3-4-3-2-4-2-2-3-2-5-2-5
2346	2010	F	29												T	T	Euro-American	2-4-2-3-4-3-2-4-2-2-3-2-3-2-5
2347	2010	F	29	Yes	Yes	No	No	No				250	FRANCE	Native	T	T	Euro-American	2-4-2-3-4-3-2-4-2-2-3-2-3-2-5
2348	2010	F	29												T	T	Euro-American	2-4-2-3-4-3-2-4-2-2-3-2-3-2-5
2349	2010	F	80												T	T	Euro-American	2-6-2-3-4-3-2-4-2-2-3-2-4-2-3
2350	2010	F	82												T	T	Euro-American	2-5-1-3-3-3-2-4-3-2-3-2-4-2-5
2351	2010	F	82												T	T	Euro-American	2-5-1-3-3-3-2-4-3-2-3-2-4-2-3
2352	2010	F	78												T	T	Euro-American	2-5-5-3-3-3-2-4-3-2-3-2-4-2-5
2353	2010	F	94												H3	Haarlem	Euro-American	2-5-3-5-3-3-2-3-3-4-3-2-6-2-7
2354	2010	F	73												T	T	Euro-American	2-5-5-3-3-3-2-4-3-2-1-2-4-2-5
2355	2010	F	64												Turkey	LAM	Euro-American	1-1-2-5-1-3-4-4-3-4-3-1-2-3-7
2356	2010	M	49		No						8	24	ANGOLA	Middle Africa	LAM4	LAM	Euro-American	2-5-1-3-1-3-5-4-2-1-2-2-2-3-8
2358	2010	M	65												EAI3-IND	EAI	Indo-Oceanic	5-2-5-4-3-4-2-4-6-1-4-1-3-6-6
2359	2010	F	87												H1	Haarlem	Euro-American	2-5-3-5-3-3-2-3-3-3-4-1-6-3-7
2360	2010	F	71												BOV_1	BOV	Animal	3-5-2-2-3-4-0-5-5-4-2-0-3-1-5
2361	2010	F	25												T1-RUS2	T	Euro-American	2-5-1-3-3-3-2-4-4-2-0-2-4-3-5
2362	2010	F	92												T	T	Euro-American	2-6-4-3-3-3-1-4-3-2-3-2-4-2-6
2363	2010	M	24												CAS1-Delhi	CAS	East-African Indian	2-1-3-6-4-5-3-2-6-2-3-4-2-4-7
2364	2010	M	52												H1	Haarlem	Euro-American	2-5-3-4-3-2-2-3-3-4-3-2-6-2-7
2365	2010	M	63												T	T	Euro-American	2-4-5-3-3-3-2-4-2-2-3-2-6-2-5
2366	2010	M	84												LAM	LAM	Euro-American	2-6-4-4-3-3-5-4-2-2-6-2-3-2-5
2367	2010	F	81												T	T	Euro-American	2-4-2-3-4-3-2-4-2-2-3-2-4-2-5
2368	2010	F	21		No				Employed	Personal/Familial					EAI6-BGD1	EAI	Indo-Oceanic	9-2-3-4-3-5-2-4-9-2-4-1-2-4-6
2369	2010	F	15												T	T	Euro-American	2-5-3-3-4-3-3-4-2-2-3-2-5-2-5
2370	2010	M	31												CAS	CAS	East-African Indian	2-7-3-6-4-5-2-2-4-2-3-2-2-5-6
2371	2010	F	39												BOV_3	BOV	Animal	3-6-2-2-3-3-2-5-6-4-2-1-2-3-4
2372	2010	M	53												LAM	LAM	Euro-American	2-4-1-3-2-3-4-4-2-1-2-2-3-3-8
2373	2010	M	74												T4-CEU1	T	Euro-American	2-4-4-5-3-3-2-3-3-4-4-3-2-4-5
2374	2010	F	73												H3	Haarlem	Euro-American	2-4-3-2-3-3-2-3-3-4-3-3-6-2-7
2375	2010	M	48		No							250	FRANCE	Native	T	T	Euro-American	2-5-2-3-4-3-4-3-2-2-3-2-4-2-5
2376	2010	M	20												T2	T	Euro-American	2-4-3-5-2-3-2-3-2-5-4-1-2-2-7
2377	2010	F	15												LAM	LAM	Euro-American	2-8-4-4-3-4-2-4-2-2-6-2-3-2-5
2378	2010	F	79		No				Retired	Personal/Familial					T5	T	Euro-American	2-5-5-3-3-4-4-4-3-2-4-2-3-2-5
2379	2010	M	28												EAI3-IND	EAI	Indo-Oceanic	5-2-3-4-3-4-2-4-6-1-4-1-2-6-6
2380	2010	M	29												Beijing	Beijing	East Asian	2-7-3-2-3-5-4-4-4-4-3-2-6-5-8
2381	2010	F	82												T	T	Euro-American	3-5-2-3-4-3-2-4-2-2-3-2-3-2-5
2382	2010	M	40												H2	Haarlem	Euro-American	2-5-3-5-3-3-2-3-3-4-3-3-4-3-7
2383	2010	F	27												T	T	Euro-American	2-5-2-3-4-3-2-3-2-2-3-2-3-2-5
2384	2010	F	78												T	T	Euro-American	2-5-3-3-2-3-2-4-2-2-3-2-5-2-4
2385	2010	M	33	No	No	No	No	No							T	T	Euro-American	2-5-3-3-3-3-2-4-3-2-3-2-3-2-5
2386	2010	M	39	No	No	No	No	No				504	MOROCCO	Northern Africa	Cameroon	Cameroon	Euro-American	2-5-3-3-3-3-2-4-4-2-7-2-4-3-5
2387	2010	F	70	Yes	Yes	No	No	No							LAM6	LAM	Euro-American	2-5-4-2-3-2-3-4-2-1-2-2-2-3-6
2388	2010	M	63	No	No	No	No	No							H1	Haarlem	Euro-American	2-5-3-5-3-3-2-3-3-4-4-3-5-3-4
2389	2010	M	37	Yes	Yes	No	No	No				12	ALGERIA	Northern Africa	Beijing	Beijing	East Asian	2-7-3-3-3-5-4-4-4-4-3-2-5-5-8
2390	2010	F	24	Yes	Yes	No	No	No							T3	T	Euro-American	2-5-5-3-1-3-2-4-2-2-5-2-4-2-5
2391	2010	F	24												T3	T	Euro-American	2-5-5-3-1-3-2-4-2-2-5-2-4-2-5
2392	2010	M	78	No	No	No	No	No				250	FRANCE	Native	T	T	Euro-American	2-5-2-3-3-3-2-3-2-2-3-1-2-1-5
2393	2010	M	33	Yes	Yes	No	No	No				12	ALGERIA	Northern Africa	T	T	Euro-American	2-1-2-5-1-3-1-2-3-4-3-3-2-3-4
2394	2010	M	27	Yes	No	No	No	No				504	MOROCCO	Northern Africa	T	T	Euro-American	2-5-3-3-2-3-2-4-3-2-3-2-2-2-5
2395	2010	F	90	Yes	Yes	No	No	No				250	FRANCE	Native	T	T	Euro-American	2-5-2-3-4-3-2-4-2-2-3-2-4-2-5
2396	2010	M	58	Yes	Yes	No	No	No				250	FRANCE	Native	T	T	Euro-American	3-4-5-3-4-2-2-4-3-2-4-2-2-1-5
2397	2010	M	40	Yes	No	No	No	No				250	FRANCE	Native	H2	Haarlem	Euro-American	2-5-3-5-3-3-2-3-3-4-3-3-4-3-7
2398	2010	M	52	Yes	No	No	No	No				642	ROMANIA	Eastern Europe	T1-RUS2	T	Euro-American	2-6-3-2-1-3-2-4-3-2-5-2-4-2-3
2399	2010	F	54	No	No	No	No	No							S	S	Euro-American	3-5-5-3-3-3-3-4-4-2-3-2-5-1-7
2400	2010	M	50	Yes	Yes	No	No	No							AFRI_2	AFRI	West-African	2-3-4-4-3-3-3-4-2-2-1-2-2-2-6
2401	2010	M	61	No	No	No	No	No	Employed	Personal/Familial		504	MOROCCO	Northern Africa	T	T	Euro-American	2-6-3-8-3-4-2-3-3-4-4-3-2-7-6
2404	2010	M	69	No	No	No	No	No	Retired	Collective		12	ALGERIA	Northern Africa	T3	T	Euro-American	2-5-3-5-3-3-2-3-3-4-3-2-5-2-8
2405	2010	M	22	No		No	No	No				120	CAMEROON	Middle Africa	AFRI_2	AFRI	West-African	2-3-4-4-3-3-2-4-2-2-1-2-3-2-5
2406	2010	M	22												AFRI_2	AFRI	West-African	2-3-4-4-3-3-4-4-2-2-1-2-3-2-5
2408	2010	F	40	Yes							3	620	PORTUGAL	Southern Europe	H1	Haarlem	Euro-American	2-5-3-4-3-3-2-5-3-2-4-2-2-3-4
2409	2010	M	64	No		No	No	No	Retired			250	FRANCE	Native	EAI	EAI	Indo-Oceanic	2-5-2-3-3-3-2-4-2-2-3-2-4-2-5
2410	2010	F	73	No		No	No	No	Retired			250	FRANCE	Native	LAM	LAM	Euro-American	2-2-4-3-3-2-2-4-2-2-2-2-1-2-6
2411	2010	M	66	Yes	Yes	No	No	No	Retired	Collective		12	ALGERIA	Northern Africa	H1	Haarlem	Euro-American	2-5-4-5-3-3-2-3-3-4-3-3-4-3-7
2412	2010	M	29	Yes		No	No	No							BOV_1	BOV	Animal	3-5-2-2-3-4-0-5-7-4-2-1-2-1-5
2413	2010	M	29	No		No	No	No							BOV_1	BOV	Animal	3-5-2-2-3-4-0-5-7-4-2-1-2-1-5
2414	2010	F	88		No				Retired	Personal/Familial		12	ALGERIA	Northern Africa	H1	Haarlem	Euro-American	2-5-2-5-3-3-2-3-3-4-7-3-3-3-3
2415	2010	F	20												T	T	Euro-American	2-5-3-4-3-3-2-3-3-4-3-1-3-3-7
2416	2010	M	83												EAI	EAI	Indo-Oceanic	2-4-2-3-3-3-1-5-3-2-4-2-3-3-4
2417	2010	M	38												H1	Haarlem	Euro-American	2-5-3-5-3-3-2-3-3-3-5-3-6-3-7
2418	2010	F	34												LAM6	LAM	Euro-American	2-5-4-2-3-2-3-4-2-1-2-2-2-3-7
2419	2010	F	84												T3	T	Euro-American	2-5-2-3-3-3-2-4-3-2-3-2-5-2-5
2420	2010	M	80												EAI	EAI	Indo-Oceanic	2-5-2-3-5-3-2-4-2-2-3-2-2-2-5
2421	2010	M	55												H1	Haarlem	Euro-American	2-5-3-4-3-4-2-3-3-3-3-5-5-3-7
2422	2010	M	75												T3-ETH	T	Euro-American	3-5-2-3-3-2-3-4-4-2-3-2-4-1-9
2423	2010	M	83												H1	Haarlem	Euro-American	2-6-3-3-3-3-1-5-4-2-2-2-3-3-4
2424	2010	F	54									116	CAMBODIA	Asia	EAI1-SOM	EAI	Indo-Oceanic	6-2-3-5-3-4-2-4-6-2-3-1-2-9-6
2425	2010	M	82												EAI	EAI	Indo-Oceanic	2-5-3-3-3-3-2-4-3-2-3-2-3-2-2
2426	2010	M	82												EAI	EAI	Indo-Oceanic	2-5-3-3-3-3-2-4-3-2-3-2-3-2-2
2427	2010	F	83						Retired	Personal/Familial		250	FRANCE	Native	H1	Haarlem	Euro-American	2-4-3-4-3-3-2-3-3-4-3-3-3-3-7
2428	2010	M	55												LAM	LAM	Euro-American	2-8-4-4-3-4-4-4-2-2-7-2-3-2-5
2429	2010	F	49												LAM	LAM	Euro-American	2-2-4-3-3-3-2-4-2-2-2-2-3-2-7
2430	2010	M	51												H3	Haarlem	Euro-American	2-5-3-5-2-3-2-3-3-4-3-3-6-5-7
2431	2010	M	21	Yes	Yes	No	No	No				266	GABON	Middle Africa	Cameroon	Cameroon	Euro-American	2-5-1-2-3-3-2-4-4-2-2-2-5-3-5
2432	2010	M	41	No	No	No	No	No				250	FRANCE	Native	EAI	EAI	Indo-Oceanic	2-3-5-4-3-3-4-5-2-2-1-2-3-2-7
2433	2010	M	75	No		No	No	No				504	MOROCCO	Northern Africa	LAM	LAM	Euro-American	2-7-4-4-3-4-2-4-2-2-5-2-3-2-3
2434	2010	M	87	Yes	Yes	No	No	No							LAM3	LAM	Euro-American	2-5-3-4-3-3-5-2-2-2-1-2-4-4-4
2435	2010	M	49												H3	Haarlem	Euro-American	2-5-3-5-3-3-2-3-3-4-3-2-5-2-7
2436	2010	F	75												H1	Haarlem	Euro-American	2-5-3-4-3-3-2-3-3-3-4-3-5-3-7
2437	2010	F													T	T	Euro-American	2-5-3-2-3-2-3-4-3-2-2-2-5-2-7
2438	2010	F	45												EAI8-MDG	EAI	Indo-Oceanic	4-2-3-4-3-5-2-4-6-1-4-1-3-6-7
2439	2010	M	49												LAM	LAM	Euro-American	2-7-4-4-3-4-2-4-2-2-7-2-3-2-3
2440	2010	M	22		No				Unemployed	Personal/Familial	11	132	CAPE VERDE	Western Africa	LAM1	LAM	Euro-American	2-5-1-4-2-3-4-4-2-1-2-2-3-3-7
2441	2010	M	26												LAM3	LAM	Euro-American	2-4-4-3-2-3-2-3-3-2-3-2-4-2-4
2442	2010	M	81												T	T	Euro-American	2-5-2-3-4-2-2-4-2-2-3-2-4-2-4
2443	2010	F	76												H1	Haarlem	Euro-American	2-5-3-5-3-3-2-3-3-3-2-3-6-3-7
2444	2010	M	77												EAI	EAI	Indo-Oceanic	2-5-3-5-3-3-2-3-3-4-5-2-5-3-5
2445	2010	F	64												H3	Haarlem	Euro-American	2-5-3-5-3-3-2-3-3-4-3-2-5-2-8
2446	2010	M	18												LAM3	LAM	Euro-American	2-5-3-4-2-3-4-2-2-2-1-2-4-3-7
2447	2010	F	91												T	T	Euro-American	2-5-2-3-4-3-2-4-2-2-3-2-5-2-5
2448	2010	M	77												T	T	Euro-American	2-6-2-3-5-3-2-4-2-2-3-3-2-2-5
2449	2010	F	96												T	T	Euro-American	2-5-2-3-4-3-2-4-2-2-3-2-4-2-5
2450	2010	M	77												T	T	Euro-American	2-5-2-3-4-3-2-4-2-2-1-2-3-2-4
2451	2010	F	55												LAM3	LAM	Euro-American	2-5-1-3-2-3-3-4-3-2-5-1-5-2-5
2452	2010	M	63												T	T	Euro-American	2-5-3-4-3-3-2-3-3-4-3-1-3-3-8
2453	2010	M	74												T	T	Euro-American	2-5-2-3-4-3-2-4-2-2-3-2-5-2-4
2455	2010	M	64												H	Haarlem	Euro-American	2-5-3-5-3-3-2-3-3-4-3-1-3-3-2
2456	2010	M	65												T	T	Euro-American	2-6-3-8-3-4-2-3-3-4-6-3-2-6-6
2457	2010	F	58												T	T	Euro-American	2-4-2-3-4-3-2-4-2-2-3-2-4-2-5
2458	2010	M	59												H3	Haarlem	Euro-American	2-5-3-5-3-3-2-3-3-4-3-3-4-3-8
2459	2010	F	23												BOV_1	BOV	Animal	3-5-2-2-3-3-2-3-5-4-2-1-2-3-4
2460	2010	M	36	Yes	Yes				Employed	Personal/Familial	15	12	ALGERIA	Northern Africa	LAM3	LAM	Euro-American	2-5-3-4-2-3-3-2-2-2-1-2-1-2-4
2461	2010	F	66												EAI	EAI	Indo-Oceanic	2-5-6-4-3-3-3-5-2-2-9-2-3-3-6
2463	2010	F	81						Retired	Personal/Familial		250	FRANCE	Native	T	T	Euro-American	2-5-2-3-4-3-2-5-2-2-3-2-4-2-3
2464	2010	F	25												Cameroon	Cameroon	Euro-American	2-5-3-3-2-3-2-4-3-2-9-2-4-3-5
2465	2010	M	48												H1	Haarlem	Euro-American	2-4-5-3-3-3-2-3-3-4-3-3-4-5-7
2467	2010	F	89												EAI	EAI	Indo-Oceanic	2-4-5-4-3-3-2-4-2-2-2-2-3-2-9
2468	2010	F	87												T	T	Euro-American	2-5-3-2-3-3-3-5-3-2-3-2-5-2-9
2469	2010	M	72												T	T	Euro-American	2-7-1-3-2-3-2-4-3-2-7-2-3-3-5
2470	2010	M	56						Employed	Personal/Familial		250	FRANCE	Native	BOV_1	BOV	Animal	2-5-5-4-3-3-3-4-2-1-3-0-2-3-7
2471	2010	F	34												LAM	LAM	Euro-American	3-5-2-2-3-3-2-3-6-4-2-1-2-3-5
2472	2010	F	64						Retired	Personal/Familial		250	FRANCE	Native	H3	Haarlem	Euro-American	2-5-3-5-3-3-3-3-2-4-3-2-5-2-7
2473	2010	M	30		No										AFRI_2	AFRI	West-African	2-3-3-4-3-3-2-4-2-2-1-2-4-2-7
2474	2010	F	20												LAM3	LAM	Euro-American	2-7-6-4-3-3-3-4-2-1-2-3-2-3-4
2475	2010	F	92												H3	Haarlem	Euro-American	2-5-3-5-3-3-2-3-3-4-3-2-3-2-7
2477	2010	M	64												H1	Haarlem	Euro-American	2-5-3-5-3-3-2-3-3-3-3-3-4-3-7
2478	2010	M	31												H3	Haarlem	Euro-American	2-5-3-3-2-1-2-4-2-2-1-2-5-3-4
2480	2010	F	26									417	KIRGHIZISTAN		LAM1	LAM	Euro-American	2-6-1-3-2-3-4-4-2-1-2-2-3-3-6
2481	2010	F	76												T	T	Euro-American	2-5-2-3-4-3-2-3-2-2-3-2-3-2-5
2483	2010	M	64	Yes	No	No	No	No							T	T	Euro-American	2-3-4-3-3-2-2-4-3-2-2-3-3-1-5
2075	2011	M	38												T	T	Euro-American	2-5-3-5-3-3-2-3-3-4-2-3-5-3-6
2357	2011	M	50												H3	Haarlem	Euro-American	2-6-3-8-3-4-2-3-3-4-10-3-2-6-6
2462	2011	F	67												EAI	EAI	Indo-Oceanic	2-7-3-5-4-4-5-2-4-2-3-4-2-4-8
2466	2011	M	48	Yes	No	No	No	No				250	FRANCE	Native	H1	Haarlem	Euro-American	2-4-5-3-3-3-2-3-3-4-3-3-7-5-7
2479	2011	M	32												H3	Haarlem	Euro-American	2-5-4-5-3-2-2-3-3-4-4-3-4-3-7
2482	2011	F	77												T	T	Euro-American	2-5-3-4-2-3-4-2-2-2-1-2-2-3-7
2484	2011	M	33	Yes	Yes	No	No	No				100	BULGARIA	Eastern Europe	T	T	Euro-American	2-1-2-5-1-3-4-3-3-4-3-3-2-3-7
2485	2011	F	27	No	No	No	No	No							Beijing	Beijing	East Asian	2-7-3-3-3-5-4-4-4-4-3-2-5-5-8
2486	2011	F	23	Yes	Yes	No	No	No				504	MOROCCO	Northern Africa	H3	Haarlem	Euro-American	2-5-3-5-3-3-2-3-3-4-3-3-5-3-5
2487	2011	F	1	No	No	No	Yes	No				792	TURKEY	Western Asia	BOV_1	BOV	Animal	2-5-2-2-3-3-0-5-5-2-2-0-3-1-5
2488	2011	M	30	Yes	No										T	T	Euro-American	2-5-3-3-3-3-2-4-3-2-3-2-3-2-5
2489	2011	F	30	No	No	No	No	No				324	GUINEA	Western Africa	H3	Haarlem	Euro-American	2-5-2-5-3-3-2-3-3-4-2-2-3-3-5
2490	2011	M	3	Yes	Yes	No	No	No				100	BULGARIA	Eastern Europe	T	T	Euro-American	2-1-2-5-1-3-4-3-3-4-3-3-2-3-7
2491	2011	F	38	No		No	No	No				504	MOROCCO	Northern Africa	LAM	LAM	Euro-American	2-5-4-4-3-4-5-4-2-2-5-2-3-5-8
2492	2011	M	26	Yes		No	No	No							LAM3	LAM	Euro-American	2-5-4-4-2-3-4-2-2-2-1-2-3-2-6
2494	2011	M	40	Yes		No	No	No				250	FRANCE	Native	H3	Haarlem	Euro-American	2-5-3-5-3-3-2-4-3-4-2-4-3-4-3
2495	2011	M	47	Yes		No	No	No				178	CONGO	Middle Africa	LAM1	LAM	Euro-American	2-5-1-3-2-3-1-3-2-1-2-0-2-2-4
2496	2011	F	42	No		No	No	No							Cameroon	Cameroon	Euro-American	2-5-3-3-2-3-2-4-3-2-10-2-4-5-5
2498	2011	M	79	Yes		No	No	No				250	FRANCE	Native	H1	Haarlem	Euro-American	2-5-4-5-3-2-2-4-3-4-3-3-6-4-8
2499	2011	M	39	Yes								51	ARMENIA	Western Asia	T4	T	Euro-American	2-3-3-3-3-3-2-4-3-2-3-2-4-5-5
2500	2011	F	24	Yes		No	No	No							T	T	Euro-American	2-1-2-5-1-3-1-4-3-4-3-0-2-5-6
2501	2011	F	19	No		No	No	No							LAM	LAM	Euro-American	2-4-1-3-2-3-2-4-2-1-2-2-4-5-7
2502	2011	F	48	Yes		No	No	No				250	FRANCE	Native	T	T	Euro-American	2-5-3-3-3-3-2-4-3-2-3-2-3-5-5
2503	2011	F	69	Yes								12	ALGERIA	Northern Africa	H3	Haarlem	Euro-American	2-5-3-5-3-3-2-4-3-4-3-2-4-4-6
2504	2011	F	37	No											BOV_1	BOV	Animal	3-5-2-2-3-3-2-4-5-4-2-3-2-6-5
2505	2011	M	46	No		No	No	No				12	ALGERIA	Northern Africa	H3	Haarlem	Euro-American	2-6-2-5-3-3-2-3-3-4-3-2-5-2-6
2506	2011	F	27	No		No	No	No							BOV_1	BOV	Animal	3-5-2-2-3-3-2-3-6-4-2-1-4-3-4
2507	2011	F	55	Yes		No	Yes	No				250	FRANCE	Native	LAM4	LAM	Euro-American	2-5-3-4-3-3-4-4-2-1-2-3-2-3-7
2510	2011	M	72	No		No	No	No				250	FRANCE	Native	H3	Haarlem	Euro-American	2-5-3-5-3-3-2-3-3-4-3-3-5-3-5
2513	2011	F	37	Yes		No	No	No				178	CONGO	Middle Africa	LAM	LAM	Euro-American	2-5-1-3-1-3-5-4-2-1-2-2-3-3-8
2514	2011	F	54	No		No	No	No							BOV_1	BOV	Animal	3-5-2-2-3-3-0-5-4-4-2-1-2-1-5
2515	2011	F	31	Yes		Yes	Yes	Yes				643	CHECHNYA	Western Asia	LAM	LAM	Euro-American	2-5-5-4-3-2-3-2-2-1-2-2-2-3-6
2516	2011	M	23	Yes		No	No	No							Beijing	Beijing	East Asian	2-7-3-3-3-5-3-4-4-4-3-2-4-5-6
2517	2011	M	57	No		No	No	No				250	FRANCE	Native	T	T	Euro-American	2-5-1-3-3-3-2-4-3-2-5-2-3-2-3
2546	2011	F	34	Yes	Yes						6	792	TURKEY	Western Asia	T	T	Euro-American	2-4-4-3-1-3-2-2-3-2-5-2-4-2-5
2547	2011	M	58												LAM3	LAM	Euro-American	2-5-4-4-3-3-1-4-3-2-6-3-3-4-4
2548	2011	F	19												T	T	Euro-American	2-7-2-3-4-3-2-4-2-2-4-2-2-2-4
2549	2011	F	67												EAI	EAI	Indo-Oceanic	2-7-3-5-4-4-5-2-4-2-3-4-2-4-8
2550	2011	M	87												T	T	Euro-American	2-6-2-3-3-2-2-5-3-2-3-0-3-2-3
2551	2011	F	79												CAS1-Delhi	CAS	East-African Indian	2-5-3-5-3-3-2-3-3-4-6-3-6-3-4
2552	2011	F	86												LAM3	LAM	Euro-American	2-5-1-5-2-3-2-3-3-4-3-3-5-3-7
2553	2011	F	87												EAI	EAI	Indo-Oceanic	2-5-4-5-3-3-3-3-3-4-3-3-5-3-6
2554	2011	M	62												H3	Haarlem	Euro-American	2-5-2-3-4-3-2-4-2-2-3-2-4-2-6
2555	2011	M	67												H3	Haarlem	Euro-American	2-6-3-3-3-4-2-3-3-4-7-3-2-6-6
2556	2011	F	85												T	T	Euro-American	2-5-3-2-3-3-1-4-3-2-3-2-3-2-2
2557	2011	M	30												T	T	Euro-American	2-5-3-6-3-3-2-3-3-4-4-3-4-3-6
2558	2011	F	83												EAI	EAI	Indo-Oceanic	2-4-4-3-3-2-2-2-3-2-1-2-3-2-7
2559	2011	M	4												H3	Haarlem	Euro-American	3-5-2-3-3-2-3-4-4-2-3-2-3-1-9
2560	2011	M	24		No					Personal/Familial					T	T	Euro-American	2-5-3-5-2-3-1-3-3-4-3-3-5-3-6
2562	2011	M	60												S	S	Euro-American	2-8-4-4-3-4-4-4-2-2-6-2-3-2-5
2563	2011	M	32												H3	Haarlem	Euro-American	2-5-4-5-3-2-2-3-3-4-4-3-4-3-7
2564	2011	F	77												T	T	Euro-American	2-5-3-4-2-3-4-2-2-2-1-2-2-3-7
2566	2011	M	29									250	FRANCE	Native	LAM	LAM	Euro-American	5-2-3-3-3-5-2-4-4-2-5-1-2-1-5
2567	2011	M	50												H3	Haarlem	Euro-American	2-6-3-8-3-4-2-3-3-4-10-3-2-6-6
2568	2011	M	50												LAM3	LAM	Euro-American	2-1-5-7-4-4-4-2-4-2-2-4-2-3-5
2569	2011	M	87												T	T	Euro-American	2-5-3-5-3-2-2-3-3-4-4-3-5-3-6
2570	2011	F	43												CAS1-Delhi	CAS	East-African Indian	2-7-3-5-4-4-5-2-4-2-3-4-2-4-8
2571	2011	F	82												EAI	EAI	Indo-Oceanic	2-8-3-3-3-5-4-4-4-4-3-2-6-5-8
2572	2011	M	38												T	T	Euro-American	2-5-3-5-3-3-2-3-3-4-2-3-5-3-6
2573	2011	F	38												CAS1-Kili	CAS	East-African Indian	2-4-1-3-3-2-2-4-4-2-4-2-3-3-2
2574	2011	F	28	Yes	Yes				Employed	Personal/Familial	19	12	ALGERIA	Northern Africa	H1	Haarlem	Euro-American	2-5-3-5-3-2-2-3-3-4-4-3-5-3-6
2575	2011	M	56												Beijing	Beijing	East Asian	2-8-3-3-3-5-4-4-4-4-3-2-6-5-8
2576	2011	F	90												H3	Haarlem	Euro-American	2-5-3-5-3-3-2-3-3-4-2-3-5-3-6
2577	2011	F	62												H3	Haarlem	Euro-American	2-5-2-5-3-3-2-3-3-4-3-2-4-2-6
2578	2011	M	48												X3	X	Euro-American	2-5-4-4-2-3-4-3-3-4-3-3-2-3-3
2580	2011	M	33												T	T	Euro-American	2-3-2-3-1-3-2-4-3-2-5-2-3-2-5
2581	2011	F	86												LAM3	LAM	Euro-American	2-6-4-3-3-2-2-5-3-2-3-0-3-2-3
2582	2011	F	60												T2	T	Euro-American	2-6-3-8-3-4-2-3-3-4-3-3-2-3-7
2583	2011	M	42												T	T	Euro-American	2-5-3-3-3-3-2-4-3-2-3-2-3-2-5
2584	2011	F	51												EAI	EAI	Indo-Oceanic	3-5-2-3-3-2-3-4-3-2-3-2-2-1-9
2585	2011	F	57									12	ALGERIA	Northern Africa	T	T	Euro-American	2-3-4-3-3-3-3-4-3-2-3-2-3-2-6
2586	2011	F	80	Yes	Yes				Retired	Personal/Familial		12	ALGERIA	Northern Africa	BOV_1	BOV	Animal	3-7-2-2-2-3-2-5-6-4-2-1-4-3-4
2587	2011	M	84		No							12	ALGERIA	Northern Africa	T	T	Euro-American	2-1-2-5-1-3-1-2-3-4-3-3-2-3-9
2588	2011	M	76									250	FRANCE	Native	T	T	Euro-American	2-4-3-3-3-3-2-4-3-2-3-2-4-2-5
2589	2011	M	30												T	T	Euro-American	2-5-2-2-4-2-2-4-2-2-3-2-3-2-5
2590	2011	F	37												T	T	Euro-American	2-5-2-2-3-3-3-4-2-2-3-2-3-2-6
2591	2011	F	46												T	T	Euro-American	2-5-2-3-1-3-2-4-2-2-5-2-2-2-5
2592	2011	F	39												Beijing	Beijing	East Asian	2-5-3-3-3-6-4-2-4-4-3-2-6-5-8
2593	2011	M	91												T	T	Euro-American	1-5-2-3-2-3-2-4-2-2-3-2-4-2-5
2594	2011	F	93												T	T	Euro-American	2-5-3-3-2-3-2-4-3-2-4-2-3-2-5
2595	2011	F	51		No				Employed	Collective	30	356	INDIA	Asia	T	T	Euro-American	2-4-1-3-3-3-2-4-3-2-5-2-5-2-3
2596	2011	F	38												CAS1-Kili	CAS	East-African Indian	2-1-5-7-4-4-4-2-4-2-2-4-2-3-5
2597	2011	M	56												H1	Haarlem	Euro-American	2-1-3-5-3-3-2-3-3-3-3-3-1-2-6
2598	2011	F	77												T	T	Euro-American	2-5-2-3-4-3-2-3-2-2-3-2-3-2-5
2599	2011	M	48												X3	X	Euro-American	2-5-4-4-2-3-4-3-3-4-3-3-2-3-3
2600	2011	F	65												S	S	Euro-American	3-5-2-3-3-3-2-4-4-2-3-2-5-1-7
2602	2011	F	19		No				Student			250	FRANCE	Native	Beijing	Beijing	East Asian	2-7-3-2-3-5-4-4-4-4-3-2-6-5-8
2603	2011	F	78									250	FRANCE	Native	H3	Haarlem	Euro-American	2-7-3-5-3-3-2-3-3-4-3-3-5-3-7
2604	2011	M	35												T	T	Euro-American	2-5-4-2-3-3-3-4-3-2-2-2-4-2-6
2605	2011	F	69												T	T	Euro-American	1-3-2-3-4-3-2-4-6-2-3-2-3-2-5
2606	2011	M	87												LAM3	LAM	Euro-American	2-4-3-3-3-4-2-5-3-2-3-2-3-2-5
2607	2011	M	56												T	T	Euro-American	2-5-3-3-4-3-1-4-2-2-3-2-5-2-5
2608	2011	F	75												LAM	LAM	Euro-American	2-5-1-3-2-3-4-4-2-1-2-2-4-3-8
2609	2011	M	72												EAI	EAI	Indo-Oceanic	5-2-3-4-2-5-2-4-5-2-4-1-2-5-6
2610	2011	F	91						Retired			250	FRANCE	Native	T	T	Euro-American	2-5-5-3-3-2-0-4-2-2-3-2-2-1-5
2611	2011	M	90												T	T	Euro-American	2-5-3-3-2-3-2-4-5-2-3-2-3-2-5
2612	2011	M	90												T	T	Euro-American	2-5-3-3-2-3-2-4-3-2-3-2-3-2-5
2613	2011	F	37												T	T	Euro-American	2-5-2-2-3-3-3-4-2-2-3-2-3-2-6
2614	2011	M	55	Yes	Yes				Employed	Personal/Familial	49	12	ALGERIA	Northern Africa	H3	Haarlem	Euro-American	2-5-3-5-3-3-2-3-3-4-3-2-5-2-8
2615	2011	F	46												LAM3	LAM	Euro-American	2-5-3-4-3-3-4-4-2-2-1-2-3-3-6
2616	2011	F	28												T	T	Euro-American	2-5-3-4-3-3-2-3-3-4-3-1-3-3-7
2617	2011	F	1												H3	Haarlem	Euro-American	2-5-1-5-3-3-2-3-3-4-3-3-6-3-7
2618	2011	M	29												H3	Haarlem	Euro-American	2-5-1-5-3-3-2-3-3-4-4-3-6-3-4
2619	2011	M	67												H1	Haarlem	Euro-American	2-5-3-5-3-3-2-3-3-3-4-3-3-3-6
2620	2011	F	65												S	S	Euro-American	2-5-3-5-3-3-2-3-4-3-4-2-3-3-7
2621	2011	M	39												LAM	LAM	Euro-American	2-6-5-4-3-2-2-4-2-2-2-2-3-2-8
2622	2011	F	88												LAM	LAM	Euro-American	2-6-1-4-3-3-4-4-2-2-2-2-3-2-6
2623	2011	M	83												S	S	Euro-American	3-5-4-3-3-4-3-4-3-2-3-2-5-1-6
2624	2011	F	19												T2	T	Euro-American	2-5-2-5-3-3-2-3-3-4-3-3-3-3-5
2625	2011	F	23		No				Student	Personal/Familial		250	FRANCE	Native	X2	X	Euro-American	2-5-1-4-3-2-3-4-3-4-2-3-4-2-8
2626	2011	M	29												LAM1	LAM	Euro-American	2-5-1-4-2-3-4-4-2-1-2-2-3-3-7
2627	2011	F	30	Yes	Yes										H	Haarlem	Euro-American	2-5-3-4-3-3-2-3-3-4-3-3-3-3-7
2628	2011	F	25												H3-Ural-1	Haarlem	Euro-American	2-1-3-8-2-3-4-4-4-3-3-3-2-3-9
2629	2011	M	79												H1	Haarlem	Euro-American	2-5-4-5-3-2-2-3-4-4-3-3-8-4-9
2630	2011	F	31												LAM	LAM	Euro-American	2-5-4-4-3-2-3-2-2-1-2-2-2-3-6
2631	2011	M	44												LAM2	LAM	Euro-American	2-5-1-4-2-3-3-4-2-1-2-2-4-3-7
2632	2011	M	87	Yes	Yes										S	S	Euro-American	3-5-4-4-3-2-3-4-4-2-3-2-3-1-7
2633	2011	M	53												EAI8-MDG	EAI	Indo-Oceanic	4-2-3-4-3-5-2-4-5-1-4-1-3-6-6
2634	2011	M	35												LAM	LAM	Euro-American	2-6-1-3-1-3-5-4-1-1-2-2-4-3-9
2635	2011	F	1												T	T	Euro-American	2-5-2-2-3-3-3-4-2-2-3-2-3-2-6
2636	2011	M	28	Yes	Yes							250	FRANCE	Native	LAM	LAM	Euro-American	2-4-1-3-2-3-1-4-2-1-2-2-4-3-4
2637	2011	F	28												LAM	LAM	Euro-American	2-6-1-3-1-3-5-3-1-1-2-2-4-3-9
2638	2011	M	60												H1	Haarlem	Euro-American	2-5-3-5-3-3-2-3-3-4-3-3-4-3-6
2639	2011	F	46												LAM3	LAM	Euro-American	2-5-3-4-3-3-4-4-2-2-1-2-3-3-6
2640	2011	M	49												BOV_1	BOV	Animal	3-5-2-2-3-3-0-5-5-4-2-1-2-1-5
2641	2011	M	80												T	T	Euro-American	2-5-2-3-6-3-2-3-2-2-3-2-3-2-5
2642	2011	M	47												H3	Haarlem	Euro-American	2-5-3-5-3-3-2-3-3-3-3-3-5-3-5
2643	2011	M	56												H1	Haarlem	Euro-American	2-5-3-5-3-3-2-3-3-3-3-3-1-2-6
2644	2011	M	86												H3	Haarlem	Euro-American	2-5-2-2-4-3-2-3-2-2-3-2-4-2-5
2645	2011	F	78												H1	Haarlem	Euro-American	2-5-3-5-3-3-2-3-3-3-3-3-1-2-7
2646	2011	M	76												H1	Haarlem	Euro-American	2-5-2-5-3-3-2-3-3-4-3-2-6-2-6
2647	2011	M	80												H1	Haarlem	Euro-American	2-5-2-5-3-3-2-3-3-4-3-2-6-2-6
2648	2011	M	18												Beijing	Beijing	East Asian	2-7-3-3-3-5-4-4-4-4-2-2-5-5-8
2649	2011	M	47												LAM	LAM	Euro-American	2-10-2-4-3-4-4-4-2-2-6-2-3-5-5
2650	2011	M	34												LAM	LAM	Euro-American	2-10-2-4-3-4-4-4-2-2-6-2-3-5-5
2651	2011	F	89												H1	Haarlem	Euro-American	2-5-3-5-3-3-2-4-3-3-3-4-6-4-6
2652	2011	M	79		No				Retired			250	FRANCE	Native	T	T	Euro-American	2-6-4-3-3-3-1-4-3-2-3-0-7-5-4
2653	2011	M	55												BOV_1	BOV	Animal	2-5-2-2-3-2-0-4-4-4-2-2-4-6-5
2654	2011	M	76		No					Personal/Familial					H3	Haarlem	Euro-American	2-5-2-4-3-3-4-3-2-2-1-4-2-5-6
2655	2011	F	44												LAM	LAM	Euro-American	2-10-2-4-3-4-4-4-2-2-6-2-3-5-5
2656	2011	M	42												T	T	Euro-American	2-5-3-3-3-3-2-4-3-2-3-2-3-5-5
2657	2011	M	71												BOV_1	BOV	Animal	3-4-2-2-3-3-2-4-4-4-2-2-2-6-4
2658	2011	M	70												LAM	LAM	Euro-American	2-10-2-4-3-4-4-4-2-2-6-2-3-5-5
2659	2011	M	85												S	S	Euro-American	3-5-2-3-3-3-2-4-4-2-4-4-5-5-6
2660	2011	M	54												LAM1	LAM	Euro-American	2-6-1-3-2-3-5-4-2-1-2-2-2-5-7
2661	2011	M	70												LAM	LAM	Euro-American	2-10-2-4-3-4-4-4-2-2-6-2-3-5-5
2662	2011	M	90												T	T	Euro-American	2-5-3-3-2-3-2-4-3-2-3-2-3-5-5
2663	2011	F	37												LAM	LAM	Euro-American	2-5-4-4-3-4-4-4-1-2-6-1-3-5-4
2664	2011	M	91												LAM	LAM	Euro-American	2-4-1-3-2-1-4-4-2-1-2-3-4-5-5
2665	2011	M	68												T	T	Euro-American	2-5-2-2-3-3-3-4-2-2-3-2-3-5-6
2669	2011	F	25		No							250	FRANCE	Native	H1	Haarlem	Euro-American	2-5-3-5-3-3-2-4-3-4-3-3-2-4-7
2671	2011	M	46												LAM1	LAM	Euro-American	2-6-4-4-3-1-4-5-2-4-3-2-3-5-5
2672	2011	F	66												T	T	Euro-American	2-5-2-2-3-2-3-4-3-2-4-2-4-5-6
2674	2011	F	46								27	324	GUINEA	Western Africa	T3	T	Euro-American	2-5-2-3-1-3-2-4-3-4-2-2-4-5-5
2675	2011	M	86												EAI	EAI	Indo-Oceanic	2-5-3-2-3-4-2-3-3-2-5-2-2-4-5
2676	2011	M	88												S	S	Euro-American	3-5-4-3-3-3-3-4-4-2-3-2-3-5-9
2677	2011	M	56												LAM	LAM	Euro-American	2-7-1-4-5-3-4-4-2-2-3-2-3-5-6
2678	2011	M	31						Employed			250	FRANCE	Native	T5	T	Euro-American	2-5-5-3-3-3-2-4-3-2-2-2-3-5-5
2679	2011	M	35												LAM	LAM	Euro-American	2-6-1-3-1-3-5-4-1-1-2-2-4-5-8
2680	2011	M	49												LAM3	LAM	Euro-American	3-5-4-4-2-3-2-3-2-2-1-2-3-3-7
2681	2011	M	49												BOV_1	BOV	Animal	3-5-2-2-3-3-0-4-5-4-2-1-2-6-5
2682	2011	M	82												BOV_1	BOV	Animal	3-5-3-2-3-3-0-4-5-4-2-1-4-6-5
2683	2011	M	72												LAM	LAM	Euro-American	2-7-2-4-3-4-4-4-6-2-6-2-3-5-5
2684	2011	F	83						Retired	Personal/Familial		250	FRANCE	Native	H3	Haarlem	Euro-American	2-5-3-5-3-3-2-3-3-4-3-3-4-4-5
2685	2011	M	67												T	T	Euro-American	2-5-2-3-4-3-2-3-2-2-3-1-3-4-4
2686	2011	M	52												T2	T	Euro-American	2-5-2-3-4-3-3-4-2-2-3-2-2-2-3
2687	2011	M	70						Retired	Personal/Familial		12	ALGERIA	Northern Africa	T3-ETH	T	Euro-American	2-6-3-4-3-3-2-4-2-1-3-2-2-3-2
2688	2011	F	86												H1	Haarlem	Euro-American	2-5-3-5-3-3-2-3-3-3-4-3-4-3-7
2689	2011	M	83												S	S	Euro-American	3-5-4-3-3-3-3-4-3-2-3-2-5-1-6
2690	2011	M	80	Yes	Yes							250	FRANCE	Native	T5-Madrid2	T	Euro-American	2-5-4-3-3-3-2-4-3-2-3-2-3-2-6
2691	2011	M	81												T	T	Euro-American	2-4-4-3-3-3-2-4-3-2-3-2-4-2-5
2692	2011	M	35												S	S	Euro-American	3-5-5-3-3-3-1-4-4-2-3-2-5-1-8
2693	2011	M	41	Yes	Yes				Unemployed	Personal/Familial	20	792	TURKEY	Western Asia	S	S	Euro-American	3-5-2-3-3-2-3-4-4-2-4-2-6-1-9
2694	2011	M	31												LAM1	LAM	Euro-American	2-5-1-3-2-3-1-4-2-1-2-2-2-3-4
2695	2011	F	78												LAM3	LAM	Euro-American	2-5-4-3-3-3-2-4-3-2-3-2-5-2-5
2696	2011	M	72												T4	T	Euro-American	2-4-2-3-4-3-2-3-2-2-3-2-4-2-5
2697	2011	M	73												LAM3	LAM	Euro-American	2-7-4-3-3-3-2-4-3-2-3-2-4-2-5
2698	2011	F	83												H3-Ural-1	Haarlem	Euro-American	2-1-3-6-2-2-3-4-4-4-3-3-1-2-8
2699	2011	M	84												T	T	Euro-American	2-5-2-3-4-2-2-4-2-2-3-2-3-2-8
2701	2011	F	16												CAS1-Delhi	CAS	East-African Indian	2-6-3-9-4-4-4-2-4-2-3-5-2-4-8
2702	2011	F	83												H3	Haarlem	Euro-American	2-5-3-5-3-3-2-3-3-4-3-2-5-2-7
2703	2011	M	66												H3	Haarlem	Euro-American	2-5-3-5-3-3-2-3-3-4-2-3-5-3-6
2704	2011	M	47												H3	Haarlem	Euro-American	2-4-3-4-3-3-2-3-4-4-3-3-4-4-3
2706	2011	M	30												LAM	LAM	Euro-American	2-8-4-4-3-4-4-4-2-2-6-2-2-2-5
2707	2011	M	76												T3-ETH	T	Euro-American	3-5-2-3-3-2-3-4-4-2-3-2-4-1-9
2708	2011	F	28		No					Collective	0	24	ANGOLA	Middle Africa	LAM	LAM	Euro-American	2-4-1-3-2-3-4-4-2-1-2-2-3-3-7
2709	2011	F	21												EAI8-MDG	EAI	Indo-Oceanic	4-2-3-4-3-5-2-4-6-1-6-1-3-6-6
2711	2011	F	89												H3	Haarlem	Euro-American	2-5-1-5-3-3-2-3-3-4-4-2-5-2-7
2712	2011	M	31												LAM	LAM	Euro-American	2-8-4-4-3-4-4-4-2-2-6-2-3-2-5
2713	2011	F	24												H3	Haarlem	Euro-American	2-5-1-5-3-4-2-3-3-4-3-2-4-2-6
2766	2011	M	86	No		No	No	No							T	T	Euro-American	2-5-2-3-4-3-2-4-2-2-3-2-4-2-5
2767	2011	F	84	No		No	No	No							H1	Haarlem	Euro-American	2-5-3-5-3-3-2-3-3-3-3-3-3-3-7
2768	2011	M	58	Yes		No	No	No							LAM3	LAM	Euro-American	2-5-3-4-2-1-2-2-2-2-1-2-2-3-4
2769	2011	F	70	Yes		No	No	No	Unemployed	Personal/Familial	3	504	MOROCCO	Northern Africa	H3	Haarlem	Euro-American	2-5-2-5-3-3-3-3-3-4-3-2-4-2-5
2770	2011	F	51	Yes		No	No	No							EAI	EAI	Indo-Oceanic	3-5-2-3-3-2-3-4-3-2-3-2-2-1-2
2771	2011	M	24	No		No	No	No	Student	Personal/Familial	1	704	VIET NAM	Asia	S	S	Euro-American	3-5-2-3-5-2-3-4-4-2-3-2-4-1-5
2773	2011	M	35	Yes		No	No	No		Personal/Familial		250	FRANCE	Native	LAM	LAM	Euro-American	2-8-2-3-3-4-4-4-2-1-4-2-3-2-5
2774	2011	F	36	Yes	No	No	No	No	Student	Personal/Familial					Cameroon	Cameroon	Euro-American	2-5-3-3-2-3-2-4-3-2-2-2-4-3-5
2775	2011	M	36	Yes	Yes	No	No	No	Unemployed	Personal/Familial		250	FRANCE	Native	LAM	LAM	Euro-American	2-5-8-3-3-3-3-4-2-1-2-3-2-3-7
2776	2011	F	27	Yes	No	No	No	No	Employed	Personal/Familial		250	FRANCE	Native	ZERO			2-3-4-4-3-3-4-4-2-2-1-2-3-2-6
2777	2011	M	77	No	No	No	No	No	Retired		54	788	TUNISIA	Northern Africa	EAI	EAI	Indo-Oceanic	2-4-4-5-3-4-2-3-3-4-1-3-3-4-5
2778	2011	F	31	Yes		No	No	No				504	MOROCCO	Northern Africa	T3-ETH	T	Euro-American	2-6-3-5-3-3-2-4-2-1-3-2-2-3-4
2779	2011	F	31	Yes		No	No	No							T3-ETH	T	Euro-American	2-6-3-5-3-3-2-4-2-1-3-2-2-3-4
2780	2011	F	31	Yes		Yes	Yes	Yes				643	CHECHNYA	Western Asia	LAM	LAM	Euro-American	2-6-3-5-3-3-2-4-2-1-3-2-2-3-4
2781	2011	F	43	Yes		No	No	No							AFRI_1	AFRI	West-African	2-7-5-7-2-3-2-5-7-4-4-3-2-4-4
2782	2011	M	22	Yes		No	No	No				266	GABON	Middle Africa	Cameroon	Cameroon	Euro-American	2-5-1-2-3-3-2-4-4-2-2-2-4-3-4
2783	2011	M	58	Yes		No	No	No							LAM3	LAM	Euro-American	2-5-3-4-2-1-2-2-2-2-1-2-2-3-4
2784	2011	M	91	Yes		No	No	No							T	T	Euro-American	4-7-2-3-2-3-2-4-2-2-3-2-2-2-4
2785	2011	F	91	Yes	Yes	No	No	No	Retired	Collective					T	T	Euro-American	2-5-2-3-4-3-2-3-2-2-3-2-4-2-4
2786	2011	F	29	Yes		No	No	No							T	T	Euro-American	2-4-2-3-3-2-2-4-2-2-4-2-4-2-4
2787	2011	M	29	Yes		No	No	No				12	ALGERIA	Northern Africa	LAM1	LAM	Euro-American	2-5-1-4-2-3-4-4-2-1-2-2-3-3-7
2788	2011	F	31	No		Yes	Yes	Yes				643	CHECHNYA	Western Asia	LAM	LAM	Euro-American	2-5-4-4-3-2-3-2-2-1-2-2-2-3-6
2789	2011	F	46	Yes		No	No	No				504	MOROCCO	Northern Africa	LAM3	LAM	Euro-American	2-5-3-4-3-3-4-4-2-2-1-2-3-3-6
2790	2011	F	21	Yes		No	No	No		Personal/Familial	4	140	CENTRAL AFRICAN REPUBLIC	Middle Africa	EAI1-SOM	EAI	Indo-Oceanic	2-5-3-4-4-4-2-3-3-3-3-3-6-3-7
2792	2011	M	36	Yes		No	No	No							EAI	EAI	Indo-Oceanic	2-5-3-3-1-2-2-4-3-2-10-2-3-2-4
2793	2011	M	29	Yes		No	No	No				686	SENEGAL	Western Africa	H3	Haarlem	Euro-American	2-5-1-5-3-3-2-3-3-4-4-3-7-3-4
2796	2011	F	43	No		No	No	No	Employed		8	231	ETHIOPIA	Eastern Africa	CAS1-Delhi	CAS	East-African Indian	2-7-3-4-3-5-4-2-4-2-3-4-2-3-7
2797	2011	M	22	Yes		No	No	No				250	FRANCE	Native	H3	Haarlem	Euro-American	2-5-3-5-3-3-3-3-2-4-2-2-5-2-7
2798	2011	M	35	No		No	No	No				450	MADAGASCAR	Eastern Africa	EAI	EAI	Indo-Oceanic	2-2-3-4-3-6-2-4-6-1-5-1-3-5-6
2799	2011	M	46	Yes	No	No	No	No			35	704	VIET NAM	Asia	Beijing	Beijing	East Asian	2-7-2-3-3-3-2-4-2-4-3-4-7-4-8
2800	2011	M	28	No		No	No	No				262	DJIBOUTI	Eastern Africa	Manu3	EAI	Indo-Oceanic	2-7-3-5-4-5-4-2-4-4-3-4-1-4-5
2802	2011	M	27	Yes		No	No	No							AFRI_1	AFRI	West-African	2-4-2-5-4-5-3-5-6-4-3-3-4-6-6
2803	2011	M	49	Yes	No	No	No	No	Employed	Personal/Familial	6	450	MADAGASCAR	Eastern Africa	CAS1-Kili	CAS	East-African Indian	2-1-4-7-4-4-4-2-4-2-2-2-2-3-5
2805	2011	M	28	No		No	No	No				262	DJIBOUTI	Eastern Africa	Manu3	EAI	Indo-Oceanic	2-7-3-5-4-5-4-2-4-4-3-4-1-4-5
2806	2011	F	81	Yes	No	No	No	No	Retired		0	12	ALGERIA	Northern Africa	H3	Haarlem	Euro-American	2-6-1-5-3-3-2-3-3-4-3-3-6-3-7
2807	2011	M	77	Yes	Yes	No	No	No	Retired	Personal/Familial		120	CAMEROON	Middle Africa	T2	T	Euro-American	2-5-2-3-4-2-2-4-2-2-3-2-3-2-5
2808	2011	M	73	No		No	No	No				12	ALGERIA	Northern Africa	T	T	Euro-American	2-5-5-3-2-3-2-4-1-2-3-2-2-2-5
2810	2011	F	28	Yes		No	No	No							LAM	LAM	Euro-American	2-6-1-3-1-3-5-4-1-1-2-2-4-3-3
2811	2011	M	27	No		No	No	No							AFRI_1	AFRI	West-African	2-4-2-5-4-5-3-5-6-4-3-3-4-6-6
2812	2011	M	88	Yes	No	No	No	No	Retired			250	FRANCE	Native	S	S	Euro-American	3-5-2-3-3-2-3-4-4-2-3-2-3-1-5
2813	2011	F	71	Yes	No	No	No	No				250	FRANCE	Native	H3	Haarlem	Euro-American	2-5-3-6-2-3-1-3-3-4-2-3-5-3-7
2814	2011	M	37	Yes		No	No	No							S	S	Euro-American	3-5-2-3-3-3-3-4-4-2-3-2-4-1-9
2821	2011	M	8	Yes	No	No	No	No	Student	Personal/Familial	3	174	COMOROS	Eastern Africa	CAS1-Delhi	CAS	East-African Indian	2-2-3-6-4-5-2-2-4-2-3-0-2-1-8
2823	2011	F	9	Yes	No	No	No	No		Personal/Familial		250	FRANCE	Native	H1	Haarlem	Euro-American	2-5-3-3-3-3-3-3-3-2-3-1-5-2-4
2826	2011	F	48	Yes	No	No	No	No	Employed	Personal/Familial					T	T	Euro-American	2-5-3-4-3-3-2-3-3-4-3-1-3-3-7
2827	2011	F	47	No		No	No	No							T3	T	Euro-American	2-5-3-4-3-3-2-3-3-4-3-1-3-3-7
2833	2011	F	46	No		No	No	No				450	MADAGASCAR	Eastern Africa	CAS1-Kili	CAS	East-African Indian	2-1-4-7-4-4-4-4-4-2-2-4-2-3-5
2835	2011	M	67	No		No	No	No							T	T	Euro-American	2-5-2-3-4-3-2-5-6-0-3-1-8-4-4
2838	2011	M	40	Yes	Yes	No	No	No	Unemployed	Personal/Familial		250	FRANCE	Native	LAM	LAM	Euro-American	2-5-2-4-3-3-3-4-7-1-2-3-2-5-7
2839	2011	M	25	Yes		No	No	No	Employed	Personal/Familial		250	FRANCE	Native	Beijing	Beijing	East Asian	2-7-3-3-3-5-4-4-6-4-3-2-4-5-8
2840	2011	M	25	Yes	No	No	No	No		Collective	0	324	GUINEA	Western Africa	Cameroon	Cameroon	Euro-American	2-5-3-3-3-3-2-4-4-2-4-2-4-5-5
2841	2011	M	50	Yes	No	No	No	No		Collective					LAM1	LAM	Euro-American	2-5-3-5-3-3-2-4-3-4-2-4-3-4-3
2842	2011	M	1	No		No	Yes	No							BOV_1	BOV	Animal	2-5-2-2-3-3-0-4-5-2-2-0-3-1-5
2843	2011	M	5	No		No	No	No							H	Haarlem	Euro-American	2-5-3-4-3-3-2-4-3-4-3-3-3-4-7
2844	2011	M	65	Yes	Yes	No	No	No				250	FRANCE	Native	H1	Haarlem	Euro-American	2-5-2-4-3-3-2-3-3-4-4-3-1-4-7
2845	2011	F	18	Yes		No	No	No							H3	Haarlem	Euro-American	2-5-2-5-3-3-2-3-3-4-3-1-4-4-6
2849	2011	M	46	Yes	No	No	No	No			5	12	ALGERIA	Northern Africa	H3	Haarlem	Euro-American	2-5-1-5-3-3-2-3-3-4-3-2-5-4-7
2850	2011	F	93	Yes		No	No	No							LAM	LAM	Euro-American	2-5-7-3-3-3-3-4-2-1-2-2-2-5-4
2851	2011	M	37	Yes	No	No	No	No				250	FRANCE	Native	H1	Haarlem	Euro-American	2-5-3-5-3-3-2-3-3-3-3-3-4-4-7
2853	2011	M	37	Yes	No	No	No	No		Collective	4	642	ROMANIA	Eastern Europe	T1-RUS2	T	Euro-American	2-6-3-2-1-3-2-4-3-2-4-2-4-5-3
2855	2011	F	46	No		No	No	No				348	HUNGARY	Eastern Europe	T2	T	Euro-American	2-5-5-4-3-3-3-4-3-2-3-2-4-5-3
2856	2011	M	82	Yes	Yes	No	No	No	Retired	Personal/Familial		250	FRANCE	Native	T	T	Euro-American	2-4-4-2-3-3-3-4-2-2-3-3-4-5-5
2857	2011	M	65	No		No	No	No	Retired	Personal/Familial		12	ALGERIA	Northern Africa	H3	Haarlem	Euro-American	2-5-3-5-3-3-2-3-3-4-3-2-4-4-5
2859	2011	F	19	Yes	No	Yes	Yes	Yes		Collective	0	643	RUSSIAN FEDERATION	Eastern Europe	Beijing	Beijing	East Asian	2-7-3-3-3-5-4-4-4-4-3-2-6-5-6
2860	2011	F	22	Yes		Yes	Yes	Yes							LAM	LAM	Euro-American	2-5-5-4-3-2-3-2-2-1-2-2-2-3-6
2861	2011	M	54	No		No	No	No							T	T	Euro-American	2-5-4-3-1-3-2-4-2-2-3-2-3-2-5
2862	2011	M	54	No		No	No	No							T	T	Euro-American	2-5-4-3-1-3-2-4-2-2-3-2-3-2-5
2863	2011	M	44	Yes	No	No	No	No	Employed	Personal/Familial					Cameroon	Cameroon	Euro-American	2-5-1-2-3-3-2-4-4-2-2-2-5-3-5
2864	2011	M	62	Yes											T4	T	Euro-American	2-5-2-4-4-3-2-4-2-2-3-2-3-2-5
2865	2011	M	54	Yes		No	No	No							T	T	Euro-American	2-5-4-3-1-3-2-4-2-2-3-2-3-2-5
2519	2012	F	70			No	No	No							T	T	Euro-American	2-5-2-4-3-3-1-3-3-2-4-2-2-2-3
2520	2012	M	54	Yes		No	No	No				250	FRANCE	Native	H1	Haarlem	Euro-American	2-5-2-4-3-3-1-3-3-2-4-2-2-2-3
2521	2012	F	75	Yes		No	No	No				250	FRANCE	Native	LAM3	LAM	Euro-American	2-5-4-3-3-3-2-4-2-2-3-2-4-2-5
2522	2012	M	35	Yes		No	No	No							T	T	Euro-American	2-1-2-5-1-3-4-3-3-4-3-3-2-3-7
2523	2012	F	28	Yes		No	No	No				100	BULGARIA	Eastern Europe	LAM3	LAM	Euro-American	3-5-5-3-3-3-3-4-4-2-3-2-4-1-8
2524	2012	M	34	Yes		No	No	No							T	T	Euro-American	2-6-1-8-3-3-2-3-3-4-7-3-2-5-7
2525	2012	M	46	Yes		No	No	No				642	ROMANIA	Eastern Europe	T	T	Euro-American	2-6-2-3-3-3-2-4-3-2-3-2-5-2-4
2526	2012	M	55	Yes		No	No	No				250	FRANCE	Native	T	T	Euro-American	2-5-2-2-3-3-3-4-3-2-3-2-6-2-7
2527	2012	M	23	Yes		No	No	No							LAM1	LAM	Euro-American	2-5-1-3-2-3-1-4-2-1-2-2-2-3-4
2529	2012	M	44	Yes		No	Yes	No				268	GEORGIA	Western Asia	Beijing	Beijing	East Asian	2-5-3-3-3-5-4-4-4-4-3-2-2-5-8
2531	2012	F	72	Yes		No	No	No							H1	Haarlem	Euro-American	2-6-4-5-3-3-2-3-3-4-3-3-5-3-7
2532	2012	M	54	Yes		No	Yes	No				250	FRANCE	Native	LAM	LAM	Euro-American	2-4-4-4-2-3-3-4-2-1-2-3-2-3-7
2533	2012	F	1	No		No	No	No							BOV_1	BOV	Animal	3-5-2-2-3-3-0-5-5-2-2-0-3-1-5
2534	2012	F	38	Yes		No	Yes	No							LAM	LAM	Euro-American	2-4-4-4-2-3-3-4-2-1-2-3-2-3-7
2537	2012	M	23	Yes	Yes	No	No	No				178	CONGO	Middle Africa	T1-RUS2	T	Euro-American	2-5-5-3-3-3-2-4-3-2-6-2-3-2-5
2538	2012	M	31	Yes	Yes	No	No	No				100	BULGARIA	Eastern Europe	LAM3	LAM	Euro-American	3-5-5-3-3-3-3-4-4-2-3-2-4-1-8
2539	2012	F	59	No	No	No	No	No							H3	Haarlem	Euro-American	2-5-2-5-3-3-2-3-3-4-3-2-4-2-5
2540	2012	F	40	Yes	Yes	No	No	No							T	T	Euro-American	2-1-2-5-1-3-4-3-3-4-3-3-2-3-7
2541	2012	F	82	No	No	No	No	No				250	FRANCE	Native	T2	T	Euro-American	2-2-1-5-4-3-2-3-3-4-5-3-3-3-5
2542	2012	M	67	No	No	No	No	No				250	FRANCE	Native	H3	Haarlem	Euro-American	2-5-3-5-3-3-2-3-3-4-2-3-5-3-6
2544	2012	F	49	Yes	No	No	No	No							AFRI_3	AFRI	West-African	2-4-1-4-5-2-3-4-4-4-4-3-5-2-3
2545	2012	M	40	No		Yes	Yes	Yes							T2	T	Euro-American	2-5-3-3-3-4-2-4-4-2-3-2-2-3-8
2872	2012	M	33	Yes		No	No	No	Employed			250	FRANCE	Native	LAM3	LAM	Euro-American	2-5-3-4-3-3-4-4-2-2-1-1-3-5-7
2873	2012	M	38	Yes	No	No	No	No	Student	Personal/Familial		250	FRANCE	Native	LAM4	LAM	Euro-American	2-5-4-4-3-3-3-4-2-1-2-3-2-3-7
2876	2012	F	32	Yes		No	No	No	Unemployed	Personal/Familial	4	764	THAILAND	Asia	Beijing	Beijing	East Asian	2-7-1-2-3-5-3-4-4-4-4-2-2-5-8
2877	2012	M	58	Yes		No	No	No				250	FRANCE	Native	LAM1	LAM	Euro-American	2-5-1-3-2-3-1-4-2-1-2-2-2-3-4
2878	2012	M	13	No		No	No	No				324	GUINEA	Western Africa	EAI	EAI	Indo-Oceanic	2-5-8-6-3-2-3-4-2-1-2-2-2-3-5
2879	2012	M	34	No	No	No	No	No	Unemployed	Personal/Familial		250	FRANCE	Native	T	T	Euro-American	2-5-1-3-3-3-2-4-3-2-4-2-4-2-4
2880	2012	M	80	No		No	No	No				792	TURKEY	Western Asia	H1	Haarlem	Euro-American	2-5-3-5-3-3-2-3-3-4-3-3-6-3-7
2881	2012	M	33	No		No	No	No				706	SOMALIA	Eastern Africa	X1	X	Euro-American	2-5-7-4-3-1-4-3-3-4-4-3-4-3-8
2882	2012	M	16	Yes		No	No	No				120	CAMEROON	Middle Africa	EAI	EAI	Indo-Oceanic	2-3-3-5-3-3-4-3-3-4-3-3-2-2-4
2883	2012	F	42	No		No	No	No							T2	T	Euro-American	2-5-2-3-3-3-2-2-2-2-3-2-5-2-5
2884	2012	M	58	No		No	No	No				250	FRANCE	Native	LAM1	LAM	Euro-American	2-5-1-3-2-3-1-4-2-1-2-2-2-3-4
2885	2012	M	31	No	No	No	No	No			0	178	CONGO	Middle Africa	LAM6	LAM	Euro-American	2-5-3-4-3-2-3-6-2-1-2-2-2-3-7
2886	2012	M	58	Yes		No	No	No				250	FRANCE	Native	LAM1	LAM	Euro-American	2-5-1-3-2-3-1-4-2-1-2-2-2-3-4
2887	2012	F	43	Yes		No	No	No				12	ALGERIA	Northern Africa	H3	Haarlem	Euro-American	2-6-1-5-3-3-2-3-3-4-3-3-6-3-7
2888	2012	M	34	No		No	No	No	Employed	Personal/Familial		12	ALGERIA	Northern Africa	EAI	EAI	Indo-Oceanic	2-2-3-4-2-5-2-4-6-2-4-1-2-5-1
2889	2012	M	33	Yes	No	No	No	No	Employed	Personal/Familial	13	706	SOMALIA	Eastern Africa	X1	X	Euro-American	2-5-7-4-3-1-4-3-3-4-4-3-4-3-8
2890	2012	M	64	Yes		No	No	No							LAM3	LAM	Euro-American	3-5-4-2-3-3-3-4-4-2-4-2-4-1-9
2891	2012	M	64	Yes	Yes	Yes	Yes	Yes		Collective	1	268	GEORGIA	Western Asia	Beijing	Beijing	East Asian	2-5-3-3-3-4-4-4-4-4-3-2-6-5-2
2893	2012	F	26	Yes		No	No	No				686	SENEGAL	Western Africa	Cameroon	Cameroon	Euro-American	2-5-3-3-3-3-2-4-3-2-10-2-5-3-5
2894	2012	M	27	Yes		No	No	No				232	ERITREA	Eastern Africa	CAS1-Delhi	CAS	East-African Indian	2-5-3-6-4-5-3-2-4-2-3-4-2-4-7
2895	2012	M	45	Yes		Yes	Yes	Yes				250	FRANCE	Native	LAM2	LAM	Euro-American	2-5-1-4-2-3-3-4-2-1-2-2-4-3-7
2896	2012	F	24	Yes		Yes	Yes	Yes				12	ALGERIA	Northern Africa	PINI2		Animal	2-8-4-4-3-4-4-4-2-2-6-2-3-2-5
2897	2012	F	24	Yes		Yes	Yes	Yes				12	ALGERIA	Northern Africa	PINI2		Animal	2-8-4-4-3-4-4-4-2-2-6-2-3-2-5
2898	2012	F	43	No		No	No	No				764	THAILAND	Asia	Beijing	Beijing	East Asian	2-7-3-2-3-5-4-4-4-4-3-2-5-5-8
2899	2012	M	26	Yes		No	Yes	No				156	CHINA	Asia	Beijing	Beijing	East Asian	2-7-3-3-1-4-4-4-4-4-3-2-4-5-6
2901	2012	F	43	Yes		No	No	No				764	THAILAND	Asia	Beijing	Beijing	East Asian	2-7-3-2-3-5-4-4-4-4-3-2-5-5-8
2902	2012	F	43	No		No	No	No				12	ALGERIA	Northern Africa	H3	Haarlem	Euro-American	2-6-1-5-3-3-2-3-3-4-3-3-6-3-7
2903	2012	M	34	Yes	No	No	No	No	Employed	Personal/Familial		250	FRANCE	Native	T	T	Euro-American	2-5-1-3-3-3-2-4-3-2-4-2-4-2-4
2904	2012	M	27	No		No	No	No				232	ERITREA	Eastern Africa	CAS1-Delhi	CAS	East-African Indian	2-5-3-6-4-5-3-2-4-2-3-4-2-4-7
2908	2012	F	28	Yes		No	No	No				620	PORTUGAL	Southern Europe	LAM	LAM	Euro-American	2-4-1-3-2-3-4-4-2-1-2-0-4-3-8
2911	2012	M	46	Yes	Yes	No	No	No		Collective		642	ROMANIA	Eastern Europe	H3	Haarlem	Euro-American	2-5-3-5-3-3-2-3-3-4-3-3-6-4-5
2912	2012	F	72	No		No	No	No	Employed	Personal/Familial	32	788	TUNISIA	Northern Africa	LAM	LAM	Euro-American	2-6-4-4-3-4-5-4-2-2-4-2-3-2-5
2913	2012	F	52	No		No	No	No		Collective		642	ROMANIA	Eastern Europe	EAI	EAI	Indo-Oceanic	2-4-4-3-3-3-2-4-2-2-3-2-2-2-5
2914	2012	M	38	No		No	No	No				174	COMOROS	Eastern Africa	T3-ETH	T	Euro-American	2-7-2-5-1-3-2-4-3-2-3-3-4-3-7
2915	2012	M	24	Yes		No	No	No				178	CONGO	Middle Africa	T	T	Euro-American	2-5-2-2-3-2-1-4-3-2-3-2-4-2-6
2916	2012	M	32	Yes	No	No	No	No	Employed	Collective	2	688	KOSOVO	Southern Europe	T	T	Euro-American	2-5-2-3-2-3-3-3-3-2-3-2-4-2-4
2917	2012	F	21	No		No	No	No			1	356	INDIA	Asia	EAI3-IND	EAI	Indo-Oceanic	4-2-4-4-3-4-2-4-6-1-4-1-3-6-6
2918	2012	F	49	Yes		No	No	No				116	CAMBODIA	Asia	EAI2-Nonthaburi	EAI	Indo-Oceanic	2-2-2-4-3-4-1-4-4-2-2-1-1-10-8
2919	2012	F	22	No		No	No	No				68	BOLIVIA		H3	Haarlem	Euro-American	2-5-3-5-3-3-2-3-2-4-3-3-5-2-7
2920	2012	M	74	No	No	No	No	No	Retired						LAM1	LAM	Euro-American	2-5-3-5-3-3-2-3-3-4-3-3-6-3-6
2921	2012	F	62	Yes	No	No	No	No	Unemployed	Personal/Familial		12	ALGERIA	Northern Africa	H3	Haarlem	Euro-American	2-6-4-4-3-4-4-4-2-2-4-2-3-2-4
2922	2012	M	1	Yes		No	No	No				250	FRANCE	Native	T	T	Euro-American	2-5-2-3-1-3-2-4-3-2-6-2-3-2-5
2923	2012	F	26	Yes		No	No	No							LAM	LAM	Euro-American	2-8-4-4-3-4-4-4-2-2-6-2-3-2-4
2924	2012	F	51	No		No	No	No				250	FRANCE	Native	T	T	Euro-American	2-5-2-3-1-3-2-4-3-2-6-2-3-2-5
2925	2012	F	65	Yes	No	No	No	No	Retired	Personal/Familial					H1	Haarlem	Euro-American	2-5-3-5-3-3-2-3-3-3-3-3-4-3-7
2928	2012	F	81	No	No	No	No	No	Retired						BOV_1	BOV	Animal	3-4-2-2-3-3-0-5-2-4-2-1-4-1-5
2931	2012	F	22	Yes		No	No	No							H3	Haarlem	Euro-American	2-5-3-5-3-3-2-3-2-4-3-3-5-2-7
2932	2012	M	42	Yes	No	No	No	No	Unemployed			418	LAOS	Asia	EAI2-Nonthaburi	EAI	Indo-Oceanic	5-2-2-4-3-4-1-4-4-2-2-2-1-1-8
2933	2012	M	58	Yes		No	No	No				729	SUDAN	Northern Africa	AFRI_2	AFRI	West-African	2-4-1-4-4-2-1-4-4-4-3-3-2-3-2
2934	2012	F	25	Yes		No	No	No							H3	Haarlem	Euro-American	2-5-1-5-3-4-2-3-3-4-3-2-4-2-6
2935	2012	F	90	Yes		No	No	No	Retired	Collective		250	FRANCE	Native	T	T	Euro-American	2-5-2-3-3-3-2-4-2-2-3-2-5-2-5
2936	2012	M	35	Yes		No	No	No				620	PORTUGAL	Southern Europe	H3	Haarlem	Euro-American	2-5-2-5-3-3-2-3-3-4-3-2-6-2-6
2937	2012	M	25	Yes		No	No	No							Beijing	Beijing	East Asian	2-4-3-3-3-3-4-4-1-4-3-2-2-5-6
2938	2012	F	39	Yes		No	No	No				76	BRAZIL		LAM	LAM	Euro-American	2-5-1-4-1-3-4-4-2-1-2-2-3-3-7
2940	2012	M	37	Yes	No	No	No	No		Collective		250	FRANCE	Native	T	T	Euro-American	2-3-2-3-1-3-2-2-4-2-2-2-4-2-5
2942	2012	F	88	No		No	No	No							H3	Haarlem	Euro-American	2-4-3-4-3-3-2-3-4-4-3-3-4-3-4
2943	2012	F	46	No		No	No	No							Beijing	Beijing	East Asian	2-4-3-3-3-5-4-4-4-4-4-2-4-5-2
2944	2012	M	58	Yes		No	No	No				729	SUDAN	Northern Africa	AFRI_2	AFRI	West-African	2-4-1-4-4-2-1-4-4-4-3-3-2-3-2
2945	2012	F	51	Yes		No	No	No							H1	Haarlem	Euro-American	2-5-3-3-3-3-2-3-3-4-2-3-4-3-3
2947	2012	M	54	No		No	No	No				116	CAMBODIA	Asia	EAI2-Nonthaburi	EAI	Indo-Oceanic	5-2-2-4-3-4-1-4-4-2-2-1-1-10-8
2948	2012	F	92	Yes		No	No	No							T	T	Euro-American	2-4-2-3-3-3-3-4-2-2-3-2-4-2-5
2949	2012	F	55	No		No	No	No							EAI	EAI	Indo-Oceanic	2-5-4-4-3-2-3-4-2-1-2-2-2-3-6
2950	2012	F	52	Yes	No	No	No	No	Employed	Personal/Familial		250	FRANCE	Native	H3	Haarlem	Euro-American	2-5-2-5-3-3-2-3-3-4-3-2-4-2-6
2951	2012	M	61	Yes	No	No	No	No	Employed			250	FRANCE	Native	EAI	EAI	Indo-Oceanic	6-2-3-4-2-5-2-4-7-2-4-1-2-5-6
2952	2012	M	33	Yes	Yes	No	Yes	No		Personal/Familial		250	FRANCE	Native	EAI	EAI	Indo-Oceanic	5-2-1-4-2-5-1-4-6-2-4-1-2-6-6
2953	2012	F	47	No		No	No	No				788	TUNISIA	Northern Africa	BOV_1	BOV	Animal	2-5-2-2-3-3-0-5-5-2-2-0-3-1-5
2954	2012	F	55	Yes		No	No	No							EAI	EAI	Indo-Oceanic	2-5-4-4-3-2-3-4-2-1-2-2-2-3-6
2955	2012	M	29	Yes		Yes	Yes	Yes				268	GEORGIA	Western Asia	Beijing	Beijing	East Asian	2-5-3-3-3-5-4-4-4-4-3-2-6-5-6
2956	2012	F	92	Yes		No	No	No							T	T	Euro-American	2-4-2-3-3-3-3-4-2-2-3-2-4-2-5
2957	2012	F	31	Yes	Yes	No	No	No	Employed	Personal/Familial	9	646	RWANDA	Eastern Africa	LAM3	LAM	Euro-American	3-5-3-3-3-5-3-5-4-2-3-2-3-2-8
2958	2012	F	35	Yes		No	No	No		Collective		504	MOROCCO	Northern Africa	T2	T	Euro-American	2-5-4-3-3-2-2-4-3-2-4-2-5-2-5
2959	2012	F	25	Yes	Yes	No	No	No	Student	Personal/Familial		156	CHINA	Asia	Beijing	Beijing	East Asian	2-7-3-3-3-5-4-4-4-4-3-2-6-4-8
2960	2012	M	24	Yes		No	No	No				686	SENEGAL	Western Africa	Cameroon	Cameroon	Euro-American	2-5-3-3-3-3-2-4-4-2-2-2-6-3-5
2961	2012	F	49	Yes	Yes	No	No	No	Employed	Personal/Familial		724	SPAIN	Southern Europe	LAM3	LAM	Euro-American	2-5-3-4-2-3-4-2-2-2-1-2-4-1-7
2965	2012	F	31	No		No	No	No				788	TUNISIA	Northern Africa	T	T	Euro-American	2-5-1-3-3-3-2-4-2-2-4-2-4-2-3
2967	2012	F	51	Yes		No	No	No							H3	Haarlem	Euro-American	2-5-3-5-3-3-2-3-3-4-3-3-5-3-7
2968	2012	M	33	Yes		No	No	No							T	T	Euro-American	2-5-2-5-3-3-2-3-3-4-3-3-5-3-7
2969	2012	M	77	Yes		No	No	No							H1	Haarlem	Euro-American	2-5-3-5-3-3-0-3-3-4-3-3-5-3-6
2970	2012	F	96	Yes		No	No	No							T	T	Euro-American	2-5-6-3-2-3-2-4-3-2-2-2-3-2-2
2971	2012	F	85	Yes		No	No	No							T2	T	Euro-American	2-3-2-3-5-3-2-3-2-2-3-2-4-2-6
2972	2012	M	20	Yes		Yes	No	No							X2	X	Euro-American	2-5-4-4-3-3-1-4-3-2-6-3-3-4-9
2973	2012	M	23	No		No	No	No				24	ANGOLA	Middle Africa	T	T	Euro-American	2-4-4-3-2-4-2-3-3-2-3-2-3-2-4
2974	2012	F	81	Yes	No	No	No	No				250	FRANCE	Native	Cameroon	Cameroon	Euro-American	2-5-3-3-2-3-2-6-3-2-9-2-3-3-5
2976	2012	F	57	Yes		No	No	No				12	ALGERIA	Northern Africa	LAM	LAM	Euro-American	2-6-4-4-3-4-4-4-2-2-6-2-1-2-5
2977	2012	M	1	No											BOV_1	BOV	Animal	2-5-2-2-3-3-0-5-5-2-2-0-3-1-5
2978	2012	M	33	Yes		No	Yes	No							CAS	CAS	East-African Indian	2-1-4-7-4-4-4-2-1-2-2-2-2-3-5
2979	2012	F	1	No											BOV_1	BOV	Animal	2-5-2-2-3-3-0-5-5-2-2-0-3-1-5
2981	2012	F	44	Yes		No	No	No							H1	Haarlem	Euro-American	2-5-3-5-3-3-1-3-3-3-3-3-6-3-7
2982	2012	M	70	No		No	No	No							EAI	EAI	Indo-Oceanic	4-2-3-4-2-6-2-4-7-2-6-1-2-5-6
2983	2012	M	13	No		No	No	No				642	ROMANIA	Eastern Europe	T	T	Euro-American	2-5-3-4-3-2-3-1-3-4-3-3-3-4-4
2984	2012	M	28	No		No	No	No				686	SENEGAL	Western Africa	LAM	LAM	Euro-American	2-4-1-3-1-3-5-3-2-1-3-2-2-3-7
2985	2012	M	27	No		No	No	No				204	BENIN	Western Africa	LAM11-ZWE	LAM	Euro-American	2-5-1-4-1-3-4-4-2-1-2-2-4-3-9
2986	2012	F	20	No		No	No	No				12	ALGERIA	Northern Africa	T	T	Euro-American	2-5-2-3-4-3-2-4-2-2-3-2-2-2-5
2987	2012	M	31	Yes		No	No	No				642	ROMANIA	Eastern Europe	H1	Haarlem	Euro-American	2-5-2-4-2-3-2-3-2-4-3-3-5-3-6
2988	2012	M	87	Yes		No	No	No							EAI	EAI	Indo-Oceanic	2-5-3-2-3-3-1-4-3-2-4-2-3-2-2
2989	2012	F	78	Yes		No	No	No							H3	Haarlem	Euro-American	2-5-3-4-2-3-2-3-3-4-3-3-5-3-5
2990	2012	M	53	Yes		No	No	No				704	VIET NAM	Asia	H3	Haarlem	Euro-American	2-5-3-6-3-3-2-3-3-4-3-3-4-2-6
2991	2012	F	23	Yes	No	No	No	No				250	FRANCE	Native	T	T	Euro-American	2-4-4-3-1-3-2-2-3-2-5-2-3-2-5
2992	2012	F	23	Yes		No	No	No							Cameroon	Cameroon	Euro-American	2-5-3-3-3-3-2-4-4-2-2-2-6-3-5
2993	2012	M	22	Yes		No	No	No							Beijing	Beijing	East Asian	2-7-3-2-3-5-4-4-4-4-3-2-6-5-8
2994	2012	F	31	Yes		No	No	No				266	GABON	Middle Africa	Cameroon	Cameroon	Euro-American	2-5-1-3-3-3-2-4-4-2-5-2-6-3-5
2995	2012	M	32	Yes		No	No	No							H3-Ural-1	Haarlem	Euro-American	2-5-3-5-3-3-2-3-3-4-3-3-5-3-7
2996	2012	F	4	Yes		No	No	No							T	T	Euro-American	2-4-4-3-1-3-2-2-3-2-5-2-3-2-5
2997	2012	M	22	Yes		No	No	No							LAM4	LAM	Euro-American	2-6-1-4-3-3-4-4-2-1-2-2-4-3-8
2998	2012	F	25	No		No	No	No				324	GUINEA	Western Africa	LAM	LAM	Euro-American	3-6-3-4-3-3-4-4-2-2-3-2-4-3-6
2999	2012	F	50	No		No	No	No				504	MOROCCO	Northern Africa	T	T	Euro-American	2-5-4-4-3-3-4-3-3-4-3-3-4-4-8
3000	2012	F	85	Yes		No	No	No				116	CAMBODIA	Asia	EAI	EAI	Indo-Oceanic	2-2-3-4-2-5-2-4-6-2-4-1-2-5-6
3001	2012	F	30	Yes		No	No	No							LAM	LAM	Euro-American	2-6-4-4-3-4-4-4-2-2-6-2-1-2-5
3187	2013	M	42	Yes	No	No	No	No				250	FRANCE	Native	H3	Haarlem	Euro-American	2-5-3-4-3-3-2-3-3-4-2-3-5-3-6
3189	2013	M	52	Yes	Yes	Yes	Yes	Yes		Collective	1	268	GEORGIA	Western Asia	Beijing	Beijing	East Asian	2-5-3-3-3-5-4-4-4-4-3-2-6-5-6
3190	2013	M	18	Yes	No	No	No	No		Personal/Familial		250	FRANCE	Native	LAM	LAM	Euro-American	2-8-4-4-3-4-2-4-2-2-6-2-3-2-5
3191	2013	F	60	Yes	No	No	No	No				178	CONGO	Middle Africa	T1-RUS2	T	Euro-American	2-5-5-3-3-3-2-4-3-2-6-2-3-2-5
3192	2013	M	40	Yes	Yes	No	No	No		Personal/Familial	10	120	CAMEROON	Middle Africa	Cameroon	Cameroon	Euro-American	2-4-3-3-3-3-2-4-4-2-4-2-4-3-5
3193	2013	M	39	Yes	No	No	No	No	Unemployed	Personal/Familial	5	24	ANGOLA	Middle Africa	LAM	LAM	Euro-American	2-5-1-4-2-3-7-4-2-1-2-2-4-3-5
3194	2013	F	89	Yes	No	No	No	No				250	FRANCE	Native	T3	T	Euro-American	2-5-2-3-4-3-2-4-2-2-1-2-4-2-5
3195	2013	M	28	Yes	Yes	Yes	Yes	Yes				250	FRANCE	Native	H3	Haarlem	Euro-American	2-5-3-5-3-3-3-3-3-4-3-1-5-2-6
3196	2013	F	22	Yes	Yes	No	No	No	Unemployed	Personal/Familial		706	SOMALIA	Eastern Africa	T	T	Euro-American	3-1-3-5-1-3-1-4-3-4-4-3-2-3-10
3197	2013	F	21	No	No	No	No	No		Collective	6	120	CAMEROON	Middle Africa	T	T	Euro-American	2-4-6-3-3-3-2-3-3-4-3-1-3-4-6
3198	2013	M	59	Yes	No	No	No	No				250	FRANCE	Native				2-4-9-4-3-2-4-4-2-1-2-2-2-1-6
3199	2013	M	32	No	No				Employed	Personal/Familial	4	450	MADAGASCAR	Eastern Africa	EAI8-MDG	EAI	Indo-Oceanic	4-2-3-4-3-3-2-4-7-1-4-1-3-6-6
3200	2013	M	31	Yes	No	No	No	No		Personal/Familial	6	204	BENIN	Western Africa	Cameroon	Cameroon	Euro-American	2-4-3-3-2-3-2-4-2-2-9-2-4-3-4
3201	2013	M	83	No	No	No	No	No				250	FRANCE	Native	LAM	LAM	Euro-American	2-7-1-3-2-3-4-4-2-1-2-2-3-3-5
3202	2013	M	27	No	No	No	No	No	Student	Personal/Familial	5	450	MADAGASCAR	Eastern Africa	CAS1-Kili	CAS	East-African Indian	2-1-4-7-4-4-4-2-4-2-2-4-2-3-2
3204	2013	F	58	Yes	No	No	No	No				504	MOROCCO	Northern Africa	T	T	Euro-American	2-5-1-2-3-3-2-4-3-2-5-2-4-2-2
3205	2013	F	85	No	No	No	No	No	Retired	Personal/Familial	53	12	ALGERIA	Northern Africa	T	T	Euro-American	2-4-2-3-3-2-2-4-2-2-4-2-4-2-4
3206	2013	M	82	Yes	Yes	No	No	No	Retired			250	FRANCE	Native	H1	Haarlem	Euro-American	2-5-3-5-3-3-2-3-3-3-3-3-3-3-7
3207	2013	M	33	Yes	No	No	No	No		Personal/Familial		120	CAMEROON	Middle Africa	H3	Haarlem	Euro-American	2-5-2-5-3-3-2-3-3-4-3-3-3-4-4
3208	2013	F	26	Yes	Yes	No	No	No			1	24	ANGOLA	Middle Africa	LAM11-ZWE	LAM	Euro-American	2-4-1-4-1-3-4-4-2-1-2-2-4-3-6
3209	2013	F	31	No	No	No	No	No		Personal/Familial	0	120	CAMEROON	Middle Africa	Cameroon	Cameroon	Euro-American	2-5-1-3-3-3-2-4-4-2-1-2-5-3-5
3211	2013	M	26	Yes	Yes	No	No	No							H3	Haarlem	Euro-American	2-5-3-5-3-3-2-3-3-4-3-3-4-3-7
3212	2013	M	46	Yes	No	No	No	No		Collective		566	NIGERIA	Western Africa	Manu1	EAI	Indo-Oceanic	2-2-1-3-3-3-2-4-4-2-3-2-4-3-5
3213	2013	F	53	No	No	No	No	No				12	ALGERIA	Northern Africa	T	T	Euro-American	2-5-2-3-4-1-2-4-2-2-3-2-2-2-3
3214	2013	M	31	Yes	Yes	No	No	No			11	504	MOROCCO	Northern Africa	LAM	LAM	Euro-American	2-5-5-3-2-3-3-4-2-1-2-3-2-1-7
3215	2013	M	85	Yes	Yes	No	No	No							H3	Haarlem	Euro-American	2-5-3-3-3-3-2-3-3-2-3-3-4-3-7
3216	2013	F	32	Yes	Yes	No	No	No		Collective	0	178	CONGO	Middle Africa	T	T	Euro-American	3-4-3-4-3-3-4-4-4-2-3-3-3-1-3
3217	2013	M	37	Yes	No	No	No	No	Employed		13	686	SENEGAL	Western Africa	AFRI_1	AFRI	West-African	2-4-2-5-4-5-3-5-6-4-3-3-5-6-6
3218	2013	M	28	Yes	Yes	No	Yes	No	Student	Personal/Familial	0	450	MADAGASCAR	Eastern Africa	EAI8-MDG	EAI	Indo-Oceanic	4-2-3-4-3-5-2-4-6-1-3-1-3-5-6
3220	2013	M	80	No	No	No									T1-RUS2	T	Euro-American	2-5-2-3-3-3-2-4-3-2-3-2-3-2-5
3221	2013	M	75	Yes	Yes	No						504	MOROCCO	Northern Africa	T	T	Euro-American	2-5-4-4-3-3-4-3-3-4-2-3-4-3-7
3222	2013	F	22	Yes	Yes	No	No	No		Personal/Familial	1	430	LIBERIA	Western Africa	AFRI_2	AFRI	West-African	2-4-1-4-4-2-1-4-4-4-3-3-2-2-2
3223	2013	F	77	Yes	No	No	No	No	Unemployed		10	688	KOSOVO	Southern Europe	T	T	Euro-American	2-5-4-3-2-3-2-3-3-2-3-2-4-2-4
3224	2013	M	52	Yes	Yes	No	No	No		Collective	0	643	RUSSIAN FEDERATION	Eastern Europe	T	T	Euro-American	2-5-3-3-3-3-4-4-4-2-3-2-4-3-6
3227	2013	M	28	No	No	No	No	No	Student	Personal/Familial	4	854	BURKINA FASO	Western Africa	H1	Haarlem	Euro-American	2-5-3-5-3-3-2-3-3-4-3-3-3-3-4
3228	2013	M	91	Yes	Yes	No	No	No		Collective		116	CAMBODIA	Asia	EAI	EAI	Indo-Oceanic	5-2-3-4-2-5-2-4-5-2-4-1-2-5-6
3229	2013	M	26	Yes	No	No	No	No				268	GEORGIA	Western Asia	Beijing	Beijing	East Asian	2-5-3-3-3-5-4-4-4-4-3-2-5-5-9
3230	2013	F	79	No	No	No	No	No				620	PORTUGAL	Southern Europe	T	T	Euro-American	2-5-2-3-3-1-2-3-2-2-3-2-2-2-5
3231	2013	M	57	Yes	No	No	No	No	Employed	Personal/Familial		250	FRANCE	Native	H3	Haarlem	Euro-American	2-5-3-5-3-0-3-3-3-4-3-3-4-2-7
3232	2013	M	44	Yes	Yes	No	No	No				8	ALBANIA	Southern Europe	T	T	Euro-American	2-5-3-3-1-2-2-4-2-2-7-2-3-2-5
3233	2013	F	35	Yes	No	No	No	No				250	FRANCE	Native	H1	Haarlem	Euro-American	2-5-4-5-3-3-2-3-3-2-3-3-5-3-7
3234	2013	M	41	Yes	No	No	No	No				12	ALGERIA	Northern Africa	LAM	LAM	Euro-American	2-8-4-4-3-5-4-4-2-2-6-2-2-2-5
3235	2013	M	25	Yes	No	No	No	No				268	GEORGIA	Western Asia	EAI	EAI	Indo-Oceanic	0-4-3-3-1-3-2-4-3-2-5-2-4-2-4
3237	2013	F	81	Yes	No	No	No	No							H3	Haarlem	Euro-American	2-5-3-5-3-3-2-3-3-4-3-3-4-3-5
3238	2013	F	21	Yes	Yes	No	No	No	Employed	Personal/Familial		250	FRANCE	Native	AFRI_2	AFRI	West-African	2-3-4-4-3-3-4-4-2-2-1-2-3-2-5
3239	2013	M	29	Yes	Yes	Yes					0	268	GEORGIA	Western Asia	Beijing	Beijing	East Asian	2-7-3-4-3-5-4-4-3-4-3-2-3-1-5
3240	2013	F	25	Yes	No	No	No	No				642	ROMANIA	Eastern Europe	T	T	Euro-American	2-4-4-3-1-3-4-5-3-2-5-2-3-2-5
3241	2013	M	93	Yes	No	No	No	No	Retired	Personal/Familial	53	12	ALGERIA	Northern Africa	T	T	Euro-American	2-5-5-3-3-3-5-4-2-2-3-2-5-2-6
3242	2013	F	51	Yes	No	No	No	No				108	BURUNDI	Eastern Africa	LAM11-ZWE	LAM	Euro-American	2-5-1-4-1-3-4-4-2-1-2-2-4-3-9
3243	2013	M	85	Yes	Yes	No	No	No	Retired	Collective		250	FRANCE	Native	T	T	Euro-American	1-5-3-2-3-3-2-4-3-2-3-2-4-3-5
3244	2013	M	22	Yes	Yes	No	No	No	Student			504	MOROCCO	Northern Africa	LAM	LAM	Euro-American	2-5-5-4-2-3-3-4-2-1-2-3-2-1-7
3246	2013	M	55	No	No	No	No	No				792	TURKEY	Western Asia	Turkey	LAM	Euro-American	1-1-2-5-1-3-2-4-3-4-3-3-1-3-6
3247	2013	F	94	Yes	Yes	No	No	No		Personal/Familial		250	FRANCE	Native	T1-RUS2	T	Euro-American	2-5-0-3-1-3-3-2-3-2-3-2-2-2-5
3248	2013	M	32	Yes	No	No	No	No	Unemployed	Personal/Familial		384	IVORY COAST	Western Africa	T	T	Euro-American	2-4-2-3-3-3-2-4-3-2-1-2-6-2-5
3249	2013	M	52	Yes	Yes	No	No	No				250	FRANCE	Native	CAS	CAS	East-African Indian	2-3-2-7-4-4-4-2-4-2-3-2-2-5-9
3250	2013	F	42	Yes	No	No	No	No	Employed			250	FRANCE	Native	T	T	Euro-American	1-5-3-2-3-3-2-4-3-2-3-2-4-3-5
3251	2013	M	62	Yes	No	No	No	No	Retired	Personal/Familial	30	586	PAKISTAN	Asia	CAS	CAS	East-African Indian	2-7-2-6-5-5-9-2-4-2-4-2-1-4-7
3252	2013	M	85	Yes	Yes	No	No	No				250	FRANCE	Native	T	T	Euro-American	2-5-4-3-3-3-2-4-3-2-3-3-4-2-5
3253	2013	M	38	Yes	Yes	No	No	No	Unemployed	Collective	22	686	SENEGAL	Western Africa	LAM	LAM	Euro-American	2-6-6-1-3-2-4-4-2-1-2-3-2-3-7
3254	2013	M	43	Yes	No	No	No	No	Employed	Personal/Familial		250	FRANCE	Native	LAM	LAM	Euro-American	2-5-1-4-1-3-4-4-2-1-2-2-3-3-7
3255	2013	F	40	No	No	No	No	No	Unemployed	Personal/Familial	1	624	GUINEA-BISSAU	Western Africa	EAI	EAI	Indo-Oceanic	2-2-3-5-3-3-2-4-7-2-2-1-4-4-5
3256	2013	F	90	Yes	Yes	No	No	No				250	FRANCE	Native	LAM	LAM	Euro-American	2-4-1-3-2-3-4-4-2-1-2-2-4-3-6
3257	2013	M	38	Yes	No	No	Yes	No				250	FRANCE	Native	H3	Haarlem	Euro-American	2-4-3-5-3-3-2-3-3-4-7-3-1-3-7
3258	2013	M	68	Yes	Yes	No	No	No				250	FRANCE	Native	BOV_1	BOV	Animal	3-5-2-2-3-3-0-5-5-4-2-1-4-1-5
3259	2013	M	18	Yes	Yes	No	No	No	Student	Personal/Familial		250	FRANCE	Native	EAI2-Nonthaburi	EAI	Indo-Oceanic	5-2-2-4-3-4-1-4-4-2-2-1-1-9-9
3260	2013	M	30	No	No	No	No	No			1	686	SENEGAL	Western Africa	LAM6	LAM	Euro-American	2-4-1-3-2-3-4-4-2-1-2-2-4-3-7
3261	2013	M	78	No	No	No	No	No				504	MOROCCO	Northern Africa	T	T	Euro-American	2-5-2-3-4-3-2-3-2-2-3-2-2-2-5
3262	2013	M	52	Yes	Yes	No	No	No	Unemployed	Personal/Familial		504	MOROCCO	Northern Africa	H3	Haarlem	Euro-American	2-5-3-6-2-3-2-3-3-4-3-3-5-2-6
3263	2013	M	66	Yes	Yes	No	No	No				724	SPAIN	Southern Europe	T	T	Euro-American	2-5-2-3-4-3-2-4-2-2-3-2-5-2-4
3264	2013	F	28	No	No	No	No	No	Unemployed	Collective		562	NIGER	Western Africa	Cameroon	Cameroon	Euro-American	2-5-1-3-3-3-2-4-4-2-3-2-6-3-5
3266	2013	F	34	Yes	No	No	No	No	Employed	Personal/Familial	2	266	GABON	Middle Africa	T	T	Euro-American	2-4-2-3-4-3-2-4-2-2-3-2-4-2-5
3267	2013	M	35	Yes	No	No	No	No				250	FRANCE	Native	LAM	LAM	Euro-American	2-10-2-4-3-4-4-4-2-2-6-2-3-2-5
3268	2013	M	18	Yes	Yes	No	No	No	Student	Personal/Familial	8	175	MAYOTTE	Eastern Africa	LAM	LAM	Euro-American	2-5-2-4-3-3-3-4-2-1-2-3-2-3-7
3269	2013	M	31	No	No	No	No	No	Student	Personal/Familial	5	586	PAKISTAN	Asia	CAS1-Delhi	CAS	East-African Indian	1-5-3-6-5-5-3-2-4-2-3-4-2-4-4
3271	2013	M	88	Yes	Yes	No	No	No				250	FRANCE	Native	H3	Haarlem	Euro-American	2-6-3-5-2-4-2-3-3-4-3-2-2-2-7
3272	2013	M	50	Yes	No	No	No	No				250	FRANCE	Native	T	T	Euro-American	2-5-3-3-4-3-3-4-2-2-3-2-5-2-5
3273	2013	F	33	Yes	No	No	No	No	Employed	Personal/Familial		704	VIET NAM	Asia	Beijing	Beijing	East Asian	2-6-3-3-3-5-4-4-4-4-3-2-6-4-7
3274	2013	F	48	Yes	No	No	No	No	Unemployed	Personal/Familial		12	ALGERIA	Northern Africa	LAM4	LAM	Euro-American	2-7-4-4-2-4-4-4-2-2-9-2-2-2-5
3275	2013	F	73	No	No	No	No	No		Personal/Familial	4	706	SOMALIA	Eastern Africa	EAI8-MDG	EAI	Indo-Oceanic	5-2-3-4-3-2-2-4-6-1-4-1-3-6-6
3276	2013	M	14	Yes	Yes	No	No	No	Student	Personal/Familial	1	178	CONGO	Middle Africa	LAM3	LAM	Euro-American	2-5-4-4-3-2-3-3-2-1-2-2-2-3-7
3277	2013	M	33	No	No	No	No	No	Unemployed	Personal/Familial		504	MOROCCO	Northern Africa	H3	Haarlem	Euro-American	2-5-3-5-3-3-3-3-3-4-3-2-6-2-9
3278	2013	F	94	Yes	Yes	No	No	No	Retired	Personal/Familial		250	FRANCE	Native	H3	Haarlem	Euro-American	2-5-3-5-2-3-2-3-3-4-5-3-4-3-9
3279	2013	M	61	Yes	No	No	No	No	Unemployed	Personal/Familial	0	12	ALGERIA	Northern Africa	T	T	Euro-American	2-5-3-4-3-3-2-3-3-4-3-1-3-3-7
3280	2013	F	78	Yes	No	No	No	No							S	S	Euro-American	3-5-2-3-2-2-4-4-4-2-3-2-5-1-9
3281	2013	F	15	No	No	No	No	No				788	TUNISIA	Northern Africa	BOV_1	BOV	Animal	3-5-2-2-3-4-0-6-5-4-2-1-1-1-5
3283	2013	F	48		No	No	No	No							Beijing	Beijing	East Asian	2-6-3-3-3-5-4-4-4-4-3-2-6-4-7
3284	2013	M	31	Yes	No	No	No	No	Employed	Personal/Familial	19	706	SOMALIA	Eastern Africa	LAM	LAM	Euro-American	2-6-6-1-3-2-3-4-2-1-2-3-2-3-7
3285	2013	F	61	No	No	No	No	No				12	ALGERIA	Northern Africa	T	T	Euro-American	2-5-4-3-1-3-2-4-3-2-3-2-3-2-5
3286	2013	F	0	No	No	No	Yes	No				250	FRANCE	Native	BOV_1	BOV	Animal	2-5-2-2-3-3-0-5-5-2-2-0-3-1-5
3287	2013	M	0	No	No	No	Yes	No				250	FRANCE	Native	BOV_1	BOV	Animal	3-5-2-2-3-3-0-5-5-2-2-0-3-1-5
3288	2013	F	1	No	No							250	FRANCE	Native	BOV_1	BOV	Animal	3-5-2-2-3-3-0-5-5-2-2-0-3-1-5
3290	2013	F	77	Yes	No	No	No	No				12	ALGERIA	Northern Africa	T	T	Euro-American	2-5-2-3-4-2-2-3-2-2-3-2-3-2-5
3291	2013	F	61	No	No	No	No	No				120	CAMEROON	Middle Africa	Cameroon	Cameroon	Euro-American	2-5-1-2-3-3-2-4-4-2-2-2-5-3-5
3292	2013	F	27	No	No	No	No	No							H3	Haarlem	Euro-American	2-5-2-4-3-2-4-4-2-2-1-2-2-4-5
3293	2013	F	89	Yes	Yes	No	Yes	No	Retired	Personal/Familial		250	FRANCE	Native	LAM	LAM	Euro-American	2-4-3-4-3-4-5-4-2-2-4-2-2-2-5
3294	2013	M	45	No	No	No	No	No				12	ALGERIA	Northern Africa	T2	T	Euro-American	2-6-3-9-3-4-2-3-2-4-5-3-2-6-6
3295	2013	F	28	Yes	No	No	No	No	Unemployed	Personal/Familial		12	ALGERIA	Northern Africa	BOV_1	BOV	Animal	3-5-2-2-3-3-0-5-5-4-2-1-3-1-5
3296	2013	M	65	Yes	No	No	No	No				12	ALGERIA	Northern Africa	H3	Haarlem	Euro-American	2-4-3-4-3-3-2-3-4-4-3-3-3-3-7
3297	2013	M	44	Yes	Yes	No	No	No				642	ROMANIA	Eastern Europe	H3	Haarlem	Euro-American	2-5-1-2-3-3-2-4-4-2-2-2-5-3-5
3298	2013	M	14	Yes	Yes	No	No	No	Student	Personal/Familial	10	12	ALGERIA	Northern Africa	LAM	LAM	Euro-American	2-6-6-1-3-2-3-4-2-1-2-3-2-3-7
3299	2013	M	51	Yes	Yes	No	No	No				642	ROMANIA	Eastern Europe	H1	Haarlem	Euro-American	2-5-3-6-3-3-2-3-3-4-4-2-4-3-7
3300	2013	M	43	No	No	Yes	Yes	Yes							Beijing	Beijing	East Asian	2-8-3-3-3-4-4-4-4-4-3-2-6-5-7
3505	2013	F	38	No	No	No	Yes	No							H1	Haarlem	Euro-American	2-5-3-5-3-3-2-3-3-4-3-3-5-3-5
3507	2013	F	42	Yes	Yes	No	Yes	No				250	FRANCE	Native	H1	Haarlem	Euro-American	2-5-3-5-3-3-2-2-3-3-3-3-6-3-7
3508	2013	F	29	Yes	Yes	No	No	No							S	S	Euro-American	3-5-2-3-3-3-3-4-4-2-3-2-4-1-9
3509	2013	M	54	Yes	Yes	No	Yes	No				12	ALGERIA	Northern Africa	LAM	LAM	Euro-American	2-6-6-4-3-3-3-4-2-1-2-2-2-3-6
3510	2013	M		Yes	Yes	No	Yes	No				268	GEORGIA	Western Asia	H3	Haarlem	Euro-American	2-5-3-5-3-1-2-3-3-4-2-3-4-3-6
3511	2013	M	42	Yes	No							268	GEORGIA	Western Asia	LAM	LAM	Euro-American	2-5-2-4-3-2-2-2-2-1-2-2-2-3-6
3512	2013	F	29	Yes	Yes	No	No	No							T	T	Euro-American	2-5-3-3-3-3-2-4-3-2-4-2-3-2-5
3513	2013	M	40	Yes	Yes	Yes	Yes	Yes				268	GEORGIA	Western Asia	Beijing	Beijing	East Asian	2-5-3-3-3-5-4-4-4-4-3-2-4-2-9
3514	2013	F	65	No	No	No	Yes	No							T	T	Euro-American	2-3-2-3-3-3-2-4-3-2-3-2-3-2-5
3515	2013	M	29	Yes	Yes	No	Yes	No							Cameroon	Cameroon	Euro-American	2-5-1-3-3-3-2-4-4-2-2-2-5-3-5
3516	2013	M	30	Yes	No	Yes	Yes	Yes				642	ROMANIA	Eastern Europe	Beijing	Beijing	East Asian	2-7-3-3-3-5-4-4-4-4-3-2-6-5-7
3517	2013	M	22	No	No	No	No	No				250	FRANCE	Native	BOV_1	BOV	Animal	3-4-2-2-3-3-2-3-6-4-2-1-2-2-5
3518	2013	F	80	Yes	No	No	No	No							LAM3	LAM	Euro-American	2-5-4-2-3-3-3-4-3-2-3-0-3-2-6
3520	2013	F	44	No	No	No	Yes	No				250	FRANCE	Native	LAM	LAM	Euro-American	2-6-6-4-3-3-3-4-2-1-2-3-2-3-6
3521	2013	F	17	No	No	No	Yes	No							T	T	Euro-American	2-5-3-4-3-3-2-3-3-4-3-1-2-3-7
3522	2013	F	58	Yes	No	No	Yes	No							T	T	Euro-American	2-5-3-4-3-3-2-3-3-4-3-2-3-3-7
3523	2013	M	31	Yes	Yes	Yes	Yes	Yes				642	ROMANIA	Eastern Europe	Beijing	Beijing	East Asian	2-5-3-3-3-5-4-4-4-4-3-2-6-5-9
3524	2013	M	40	Yes	No	No	No	No				178	CONGO	Middle Africa	LAM	LAM	Euro-American	2-5-5-4-3-5-3-4-2-1-2-2-2-3-5
3526	2013	M	32	Yes	Yes	No	No	No							T	T	Euro-American	2-5-3-4-3-3-2-3-3-4-3-1-3-3-7
3527	2013	M	21	Yes		Yes	Yes	Yes				178	CONGO	Middle Africa	LAM	LAM	Euro-American	2-5-1-4-2-3-5-4-2-1-3-2-4-3-9
3528	2013	M	22	Yes		No	No	No				688	SERBIA	Southern Europe	T	T	Euro-American	2-4-4-3-2-3-2-3-3-2-3-2-4-2-4
3529	2013	M	30	Yes	No	No	No	No	Employed	Personal/Familial	30	12	ALGERIA	Northern Africa	T5	T	Euro-American	2-5-4-3-3-3-2-4-3-2-3-2-3-2-5
3530	2013	M	68	No		No	No	No				504	MOROCCO	Northern Africa	T	T	Euro-American	2-5-3-4-3-3-2-3-3-4-3-1-3-3-9
3531	2013	M	74	No		No	No	No				504	MOROCCO	Northern Africa	LAM3	LAM	Euro-American	2-5-4-4-3-3-4-4-1-2-1-2-3-3-7
3532	2013	M	31	Yes		No	No	No				12	ALGERIA	Northern Africa	H3	Haarlem	Euro-American	2-5-3-5-3-3-2-3-3-4-3-3-4-3-7
3533	2013	M	7	Yes		No	No	No				250	FRANCE	Native	H3	Haarlem	Euro-American	2-5-3-5-3-3-2-3-3-4-3-3-4-3-7
3534	2013	M	86	Yes		No	No	No				250	FRANCE	Native	H1	Haarlem	Euro-American	2-5-3-5-1-3-2-3-3-4-5-3-5-3-5
3535	2013	F	93	Yes		No	No	No				250	FRANCE	Native	LAM5	LAM	Euro-American	2-5-5-5-3-2-4-4-2-1-2-2-2-2-5
3536	2013	M	51	Yes		No	Yes	No				620	PORTUGAL	Southern Europe	Turkey	LAM	Euro-American	1-1-2-4-1-3-4-4-3-4-4-3-2-2-6
3537	2013	M	88	Yes		No	No	No				250	FRANCE	Native	BOV_1	BOV	Animal	3-5-2-2-3-3-0-5-4-4-2-1-3-1-5
3538	2013	M	51	No		No	Yes	No				180	DEMOCRATIC REPUBLIC OF THE CONGO	Middle Africa	T1-RUS2	T	Euro-American	2-5-5-3-3-3-2-4-3-2-6-2-3-2-5
3539	2013	F	90	Yes		No	No	No				250	FRANCE	Native	T	T	Euro-American	2-5-5-3-3-3-3-4-3-4-2-2-2-2-5
3540	2013	F	90	Yes		No	No	No				250	FRANCE	Native	H3	Haarlem	Euro-American	2-5-3-5-1-4-2-3-3-4-3-2-4-2-7
3541	2013	M	45	Yes		No	No	No				642	ROMANIA	Eastern Europe	H3	Haarlem	Euro-American	2-5-2-5-3-3-2-3-3-4-3-3-4-2-7
3542	2013	M	34	Yes		No	No	No				686	SENEGAL	Western Africa	AFRI_1	AFRI	West-African	2-4-2-5-4-5-3-5-6-4-3-3-5-6-6
3543	2013	F	38	No		No	No	No				120	CAMEROON	Middle Africa	T	T	Euro-American	2-4-2-3-2-3-2-4-2-2-3-2-3-2-4
3544	2013	M	43	Yes		No	No	No				12	ALGERIA	Northern Africa	LAM	LAM	Euro-American	2-8-4-4-3-4-5-4-2-2-7-2-3-2-5
3545	2013	F	28	Yes		No	No	No				120	CAMEROON	Middle Africa	LAM	LAM	Euro-American	2-4-1-3-2-3-4-4-2-1-2-2-4-3-7
3546	2013	F	4	Yes		No	No	No				120	CAMEROON	Middle Africa	LAM	LAM	Euro-American	2-4-1-3-2-3-4-4-2-1-2-2-4-3-7
3547	2013	M	47	No		No	No	No				688	SERBIA	Southern Europe	T	T	Euro-American	2-3-4-3-4-3-2-4-3-2-3-2-4-2-6
3548	2013	M	31	No		No	No	No				686	SENEGAL	Western Africa	H3	Haarlem	Euro-American	2-5-3-5-3-3-2-3-3-4-3-3-6-3-7
3549	2013	M	4	Yes		No	No	No				642	ROMANIA	Eastern Europe	T	T	Euro-American	2-5-4-3-1-3-3-4-3-2-5-2-4-2-5
3550	2013	M	31	Yes		No	No	No				250	FRANCE	Native	H3	Haarlem	Euro-American	2-5-3-5-3-3-2-3-3-4-3-3-4-3-7
3551	2013	M	79	Yes		No	No	No				250	FRANCE	Native	S	S	Euro-American	2-5-3-5-3-3-2-3-3-4-3-3-5-3-5
3552	2013	F	18	Yes		No	No	No				178	CONGO	Middle Africa	T1-RUS2	T	Euro-American	2-5-5-3-3-3-2-4-3-2-6-2-3-2-4
3553	2013	M	33	Yes		No	No	No				250	FRANCE	Native	LAM	LAM	Euro-American	2-10-2-4-3-4-4-4-2-2-6-2-3-2-4
3554	2013	F	25	Yes		No	No	No				24	ANGOLA	Middle Africa	LAM	LAM	Euro-American	2-4-1-3-2-3-4-4-2-1-2-2-4-3-7
3555	2013	F	26	Yes		No	No	No				788	TUNISIA	Northern Africa	H2	Haarlem	Euro-American	2-5-3-5-3-3-2-3-3-4-3-3-5-3-5
3556	2013	F	73	Yes		No	No	No				12	ALGERIA	Northern Africa	H3	Haarlem	Euro-American	2-5-2-5-3-3-2-3-3-4-3-2-4-2-6
3557	2013	F	61	Yes		No	No	No				250	FRANCE	Native	X1	X	Euro-American	2-4-3-5-3-3-5-3-3-4-3-3-2-3-3
3559	2013	M	33	Yes		No	No	No				268	GEORGIA	Western Asia	EAI	EAI	Indo-Oceanic	0-4-3-3-1-3-2-4-3-2-5-2-4-2-4
3560	2013	F	19	Yes		No	No	No				24	ANGOLA	Middle Africa	LAM11-ZWE	LAM	Euro-American	2-5-1-4-1-2-4-4-2-1-3-2-4-3-7
3561	2013	M	81	Yes	Yes	No	No	No	Retired	Personal/Familial		250	FRANCE	Native	Microti		Animal	2-2-3-3-2-3-2-4-2-2-3-2-2-2-5
3563	2014	M	73	Yes	Yes	No	No	No				12	ALGERIA	Northern Africa	LAM	LAM	Euro-American	2-8-4-4-3-4-4-4-2-2-6-2-3-2-5
3565	2014	F	26	Yes	Yes	Yes	Yes	Yes		Collective	1	120	CAMEROON	Middle Africa	EAI	EAI	Indo-Oceanic	2-3-3-4-2-3-4-4-2-2-1-2-4-2-7
3567	2014	M	76	Yes	No	No	No	No	Retired	Personal/Familial		620	PORTUGAL	Southern Europe	LAM	LAM	Euro-American	2-5-6-3-3-2-3-4-2-1-3-2-2-3-4
3569	2014	M	20	Yes	Yes	No	No	No		Collective	1	178	CONGO	Middle Africa	T1-RUS2	T	Euro-American	2-5-5-3-3-3-2-4-2-2-6-2-3-2-5
3570	2014	F	2	Yes	No	No	No	No				250	FRANCE	Native	LAM11-ZWE	LAM	Euro-American	2-4-1-4-1-3-4-4-2-1-2-2-4-3-6
3571	2014	F	38	Yes	No	No	No	No	Employed	Personal/Familial		250	FRANCE	Native	H3	Haarlem	Euro-American	2-5-4-6-3-3-1-3-3-4-3-3-2-3-7
3572	2014	M	25	Yes	No	No	No	No				12	ALGERIA	Northern Africa	LAM	LAM	Euro-American	2-4-4-4-3-4-3-4-1-2-4-3-2-2-4
3575	2014	M	16	Yes	Yes	No	No	No	Student	Personal/Familial	5	140	CENTRAL AFRICAN REPUBLIC	Middle Africa	H1	Haarlem	Euro-American	2-6-3-6-3-3-2-3-3-4-3-2-2-2-7
3578	2014	F	44	Yes	No	No	Yes	No			11	764	THAILAND	Asia	EAI2-Manila	EAI	Indo-Oceanic	5-2-2-5-3-4-1-4-4-2-2-1-8-7-5
3579	2014	M	58	Yes	No	No	Yes	No				504	MOROCCO	Northern Africa	LAM	LAM	Euro-American	2-6-1-4-3-3-4-4-2-2-2-2-3-2-6
3580	2014	F	21	Yes	Yes	No	Yes	No		Personal/Familial		178	CONGO	Middle Africa	X2	X	Euro-American	2-5-3-4-3-3-2-3-3-4-5-3-2-4-8
3581	2014	F	75	Yes	Yes	No	No	No				250	FRANCE	Native	T2	T	Euro-American	2-3-2-3-4-3-2-4-2-2-3-2-6-2-5
3582	2014	M	24	Yes	Yes	No	No	No	Student	Collective	1	704	VIET NAM	Asia	Beijing	Beijing	East Asian	2-7-3-3-3-5-4-4-4-4-4-2-6-5-8
3583	2014	M	20	Yes	No							504	MOROCCO	Northern Africa	LAM	LAM	Euro-American	2-5-5-4-2-3-3-4-2-4-4-2-2-1-7
3584	2014	M	1	Yes	No	No	No	No				250	FRANCE	Native	T	T	Euro-American	2-5-3-4-2-2-3-2-2-1-2-2-2-3-6
3586	2014	M	38	Yes	Yes	No	No	No				504	MOROCCO	Northern Africa	H3	Haarlem	Euro-American	2-5-3-5-3-2-3-3-3-4-3-2-6-2-7
3587	2014	M	64	Yes	Yes	No	No	No	Retired	Personal/Familial		12	ALGERIA	Northern Africa	H3	Haarlem	Euro-American	2-5-3-5-3-3-2-4-3-4-3-3-1-3-5
3588	2014	M	33	Yes	Yes	No	No	No		Collective	7	788	TUNISIA	Northern Africa	S	S	Euro-American	3-5-5-4-3-2-3-4-4-2-3-2-3-1-7
3592	2014	M	15	No	No	No	Yes	No		Personal/Familial	8	140	CENTRAL AFRICAN REPUBLIC	Middle Africa	H1	Haarlem	Euro-American	2-5-3-4-3-3-2-5-3-2-5-2-4-3-4
3594	2014	F	44	Yes	Yes	No	Yes	No		Collective	1	268	GEORGIA	Western Asia	EAI	EAI	Indo-Oceanic	2-1-3-7-2-2-3-5-4-4-3-3-1-3-7
3596	2014	M	6	No	No	No	No	No		Personal/Familial	1	12	ALGERIA	Northern Africa	BOV	BOV	Animal	2-5-2-2-3-2-2-5-6-4-2-1-2-3-4
3597	2014	M	33	Yes	Yes	No	No	No		Personal/Familial	5	788	TUNISIA	Northern Africa	T	T	Euro-American	2-5-4-3-4-3-2-4-3-2-3-2-5-2-6
3598	2014	F	57	No	No	No	No	No		Personal/Familial	15	704	VIET NAM	Asia	EAI2-Manila	EAI	Indo-Oceanic	2-2-2-4-3-4-1-4-4-2-2-1-7-1-5
3600	2014	M	45	Yes	No	No	No	No				642	ROMANIA	Eastern Europe	H3	Haarlem	Euro-American	2-5-3-5-3-3-1-3-3-4-3-3-7-3-5
3601	2014	F	91	Yes	No	No	No	No				380	ITALY	Southern Europe	H3	Haarlem	Euro-American	2-5-3-5-3-3-2-3-3-4-3-3-6-3-5
3602	2014	F	77	No	No	No	No	No	Retired	Personal/Familial		12	ALGERIA	Northern Africa	BOV_1	BOV	Animal	3-5-2-2-3-2-2-5-7-4-2-1-3-3-3
3603	2014	M	62	Yes	No	No	No	No				792	TURKEY	Western Asia	H1	Haarlem	Euro-American	2-5-4-5-3-3-2-3-3-4-4-3-3-3-7
3604	2014	M	20	Yes	Yes	No	No	No	Student	Personal/Familial	1	156	CHINA	Asia	T	T	Euro-American	2-1-2-4-1-3-3-4-2-4-3-3-1-3-7
3606	2014	M	54	Yes	Yes	No	No	No				729	SUDAN	Northern Africa	LAM4	LAM	Euro-American	2-5-7-4-3-3-3-4-2-1-2-3-2-3-6
3607	2014	F	35	Yes	No	No	No	No				250	FRANCE	Native	T2	T	Euro-American	2-4-3-3-2-3-2-2-2-2-4-2-2-2-6
3608	2014	M	12	Yes	No	No	No	No		Personal/Familial	8	24	ANGOLA	Middle Africa	LAM	LAM	Euro-American	2-4-1-3-2-3-4-4-2-1-2-2-4-3-8
3609	2014	F	94	Yes	No	No	No	No				250	FRANCE	Native	S	S	Euro-American	3-5-4-3-3-3-3-4-4-2-3-2-4-1-9
3610	2014	F	30	No	No	No	No	No				504	MOROCCO	Northern Africa	H3	Haarlem	Euro-American	2-5-3-5-3-3-4-3-3-4-4-3-3-3-7
3611	2014	M	76	Yes	No							250	FRANCE	Native	H3	Haarlem	Euro-American	2-5-3-5-3-3-2-3-3-4-3-5-6-3-4
3612	2014	M	77	No	No	No	No	No				250	FRANCE	Native	H1	Haarlem	Euro-American	2-5-3-5-3-4-2-3-3-3-3-3-6-3-7
3613	2014	F	29	No	No	No	No	No				840	UNITED STATES OF AMERICA		EAI2-Manila	EAI	Indo-Oceanic	5-2-2-4-3-4-1-4-4-2-2-1-8-10-7
3614	2014	M	84	Yes	Yes	No	No	No				250	FRANCE	Native	H3	Haarlem	Euro-American	2-5-4-3-3-3-2-3-2-4-7-3-4-3-6
3615	2014	M	34	No	No	No	No	No	Unemployed	Collective	6	148	CHAD	Middle Africa	H3	Haarlem	Euro-American	2-5-3-5-3-3-2-3-3-4-4-3-5-5-7
3616	2014	M	73	Yes	No	No	No	No				12	ALGERIA	Northern Africa	LAM	LAM	Euro-American	2-8-4-3-3-4-4-4-2-2-6-2-3-2-5
3617	2014	F	73	No	No	No	No	No			24	620	PORTUGAL	Southern Europe	BOV	BOV	Animal	3-5-2-2-3-3-2-5-6-4-2-1-2-3-3
3618	2014	M	67	Yes	No	No	No	No	Retired	Collective		12	ALGERIA	Northern Africa	H3	Haarlem	Euro-American	2-5-3-5-3-3-2-3-3-4-3-2-5-2-8
3619	2014	M	53	No	No	No	No	No	Employed	Personal/Familial	17	704	VIET NAM	Asia	EAI	EAI	Indo-Oceanic	2-2-3-4-2-4-2-4-4-2-5-1-2-5-6
3621	2014	M	89	No	No	No	No	No				250	FRANCE	Native	T	T	Euro-American	2-5-2-3-4-3-2-4-2-2-3-2-5-2-5
3622	2014	M	76	Yes	No	No	No	No				250	FRANCE	Native	H3	Haarlem	Euro-American	2-5-3-4-3-3-2-3-3-4-3-5-6-3-4
3623	2014	M	78	Yes	No	No	No	No		Collective		12	ALGERIA	Northern Africa	T	T	Euro-American	2-5-3-3-3-3-2-4-4-2-3-2-4-2-3
3624	2014	F	45	No	No	No	Yes	No				729	SUDAN	Northern Africa	AFRI_2	AFRI	West-African	2-4-1-4-4-2-1-4-4-4-3-3-7-2-2
3625	2014	M	34	No	No	No	No	No				788	TUNISIA	Northern Africa	Turkey	LAM	Euro-American	1-1-2-5-1-3-4-5-3-4-3-3-2-3-7
3626	2014	M	32	Yes	No	No	No	No				504	MOROCCO	Northern Africa	H1	Haarlem	Euro-American	2-5-2-4-3-3-4-4-2-2-1-2-2-3-6
3627	2014	F	26	Yes	Yes	No	No	No		Collective	1	180	DEMOCRATIC REPUBLIC OF THE CONGO	Middle Africa	X2	X	Euro-American	2-5-4-4-3-3-2-4-3-4-5-3-3-4-8
3628	2014	F	44	No	No	No	No	No				768	TOGO	Western Africa	AFRI_2	AFRI	West-African	2-4-1-4-1-2-1-4-4-4-3-3-1-2-2
3631	2014	M	5	Yes	No	No	No	No		Personal/Familial	0	642	ROMANIA	Eastern Europe	H1	Haarlem	Euro-American	1-5-3-5-3-3-2-3-3-4-3-3-4-3-7
3633	2014	M	52	No	No	No	No	No							T2	T	Euro-American	2-5-4-3-1-3-3-4-2-2-2-2-3-2-5
3634	2014	M	0	Yes	Yes	No	No	No				250	FRANCE	Native	EAI	EAI	Indo-Oceanic	2-1-1-3-3-3-2-4-2-2-5-2-6-2-2
3635	2014	F	41	Yes	Yes	No	No	No	Employed	Personal/Familial	21	268	GEORGIA	Western Asia	T	T	Euro-American	2-1-2-5-1-3-4-3-3-4-3-3-2-3-6
3636	2014	M	21	Yes	Yes	No	No	No				178	CONGO	Middle Africa	Cameroon	Cameroon	Euro-American	2-4-3-3-3-3-2-4-4-2-4-2-4-3-5
3637	2014	F	67	No	No	No	No	No				586	PAKISTAN	Asia	CAS	CAS	East-African Indian	2-7-2-6-4-5-5-2-4-2-3-4-2-4-8
3638	2014	F	22	No	No	No	No	No			4	504	MOROCCO	Northern Africa	BOV_1	BOV	Animal	3-5-2-2-4-3-0-5-2-4-2-1-3-1-5
3640	2014	M	48	Yes	Yes	No	No	No				620	PORTUGAL	Southern Europe	T	T	Euro-American	2-5-4-4-3-3-1-4-3-2-6-3-3-4-6
3641	2014	M	83	Yes	Yes	No	No	No				250	FRANCE	Native	T	T	Euro-American	2-2-2-3-5-3-2-4-2-2-3-2-3-2-3
3642	2014	M	33	Yes	No	No	Yes	No	Student	Personal/Familial		356	INDIA	Asia	CAS1-Delhi	CAS	East-African Indian	2-5-3-6-4-5-4-2-4-2-3-4-2-3-8
3643	2014	M	29	Yes	No	No	No	No				76	BRAZIL		LAM3	LAM	Euro-American	2-5-4-4-3-3-3-2-2-2-1-2-4-3-5
3648	2014	F	29	Yes	No	No	No	No				120	CAMEROON	Middle Africa	H3	Haarlem	Euro-American	2-5-2-5-3-3-2-3-3-4-3-3-3-3-5
3650	2014	M	33	Yes	Yes	No	No	No				250	FRANCE	Native	AFRI_1	AFRI	West-African	3-3-2-6-2-4-2-5-6-4-4-3-4-3-4
3651	2014	F	80	Yes	No	No	No	No				250	FRANCE	Native	T	T	Euro-American	2-5-4-2-3-2-3-4-4-2-3-2-5-2-6
3652	2014	M	85	No	No	No	No	No	Retired			250	FRANCE	Native	BOV_1	BOV	Animal	2-5-2-2-3-2-0-5-5-2-2-0-3-1-5
3654	2014	M	49	Yes	Yes	No	No	No		Personal/Familial	12	792	TURKEY	Western Asia	S	S	Euro-American	3-5-2-3-3-2-3-4-4-2-4-2-6-1-9
3656	2014	F	59	Yes	Yes	No	No	No			0	804	UKRAINE	Eastern Europe	T	T	Euro-American	2-5-4-2-1-2-2-4-3-2-2-2-3-2-4
3658	2014	F	41	Yes	Yes	Yes	Yes	Yes				384	IVORY COAST	Western Africa	H	Haarlem	Euro-American	2-5-3-7-3-4-2-4-3-4-5-3-4-3-7
3661	2014	M	3	Yes	No	No	No	No		Collective	0	642	ROMANIA	Eastern Europe	H1	Haarlem	Euro-American	2-5-3-5-3-3-2-3-3-3-10-3-3-3-7
3662	2014	M	21	No	No	No	Yes	No	Student		2	324	GUINEA	Western Africa	AFRI_1	AFRI	West-African	2-4-2-4-3-5-3-5-3-4-4-3-3-4-3
3663	2014	F	22	No	No	No	No	No				788	TUNISIA	Northern Africa	BOV_1	BOV	Animal	2-5-2-2-2-3-0-6-5-2-2-0-3-2-5
3664	2014	F	32	No	No	No	No	No		Personal/Familial		24	ANGOLA	Middle Africa	LAM2	LAM	Euro-American	2-4-1-4-2-3-4-4-2-2-2-2-2-3-6
3665	2014	M	56	Yes	Yes	No	No	No	Unemployed	Personal/Familial		12	ALGERIA	Northern Africa	H3	Haarlem	Euro-American	2-5-3-5-3-3-3-3-3-4-3-3-3-3-6
3666	2014	M	45	Yes	Yes	No	No	No	Unemployed	Personal/Familial		250	FRANCE	Native	H1	Haarlem	Euro-American	2-5-3-4-3-2-0-3-2-4-3-3-3-3-7
3667	2014	M	37	Yes	No	No	No	No				250	FRANCE	Native	LAM3	LAM	Euro-American	2-5-3-4-3-3-4-4-1-2-1-2-3-3-7
3668	2014	F	30	Yes	Yes	No	No	No				688	SERBIA	Southern Europe	LAM	LAM	Euro-American	2-4-3-4-3-3-2-4-2-1-4-2-2-3-7
3669	2014	M	50	Yes	No	No	No	No							Beijing	Beijing	East Asian	2-5-3-3-3-5-3-4-5-4-3-2-3-5-8
3670	2014	M	20	Yes	Yes	No	No	No		Personal/Familial	0	466	MALI	Western Africa	H1	Haarlem	Euro-American	2-5-3-5-3-3-2-3-3-3-2-3-6-3-7
3671	2014	M	45	Yes	No	No	No	No		Collective	6	642	ROMANIA	Eastern Europe	H3	Haarlem	Euro-American	2-5-4-5-3-2-2-3-3-4-4-3-4-3-7
3672	2014	M	3	Yes	No	No	No	No				688	SERBIA	Southern Europe	LAM	LAM	Euro-American	2-4-3-4-3-3-2-4-2-1-4-2-2-3-7
3673	2014	F	38	Yes	No	No	No	No	Employed	Personal/Familial	32	788	TUNISIA	Northern Africa	H3	Haarlem	Euro-American	2-5-3-5-3-3-2-3-3-4-3-3-6-3-4
3674	2014	F	27	Yes	No	No	No	No				704	VIET NAM	Asia	Beijing	Beijing	East Asian	2-7-3-2-4-5-2-4-4-4-4-2-1-2-6
3675	2014	F	85	Yes	Yes	No	No	No				250	FRANCE	Native	H3	Haarlem	Euro-American	2-5-3-5-3-3-2-3-3-4-3-3-4-3-6
3676	2014	M	52	Yes	Yes	No	No	No		Personal/Familial	0	688	SERBIA	Southern Europe	T	T	Euro-American	2-5-2-3-4-3-2-3-2-2-3-2-4-2-4
3677	2014	F	68	No	No	No	No	No	Retired			250	FRANCE	Native	H3	Haarlem	Euro-American	2-5-3-4-3-3-2-3-3-4-3-3-1-3-6
3680	2014	M	35	Yes	No	No	No	No	Employed	Personal/Familial	4	450	MADAGASCAR	Eastern Africa	X3	X	Euro-American	2-5-2-4-3-3-4-3-3-4-4-10-1-3-8
3681	2014	F	27	No	No	No	No	No				704	VIET NAM	Asia	Beijing	Beijing	East Asian	2-7-3-2-4-5-4-4-4-4-4-2-1-5-6
3682	2014	M	47	Yes	Yes	No	No	No							H3	Haarlem	Euro-American	2-5-2-5-3-3-2-3-3-4-3-2-6-2-6
3683	2014	F	63	No	No	No	No	No							S	S	Euro-American	2-5-4-2-3-3-1-4-3-2-3-2-4-1-4
3684	2014	F	24	No	No	No	No	No							LAM6	LAM	Euro-American	2-5-5-4-3-3-3-4-4-1-2-3-2-3-2
3685	2014	F	91	Yes	No	No	No	No				250	FRANCE	Native	H1	Haarlem	Euro-American	2-5-3-5-3-3-1-4-2-4-3-3-3-3-5
3686	2014	F	33	No	No	No	No	No							LAM3	LAM	Euro-American	2-5-4-4-2-3-2-3-3-2-1-2-3-2-6
3687	2014	M	45	Yes	Yes	No	No	No				250	FRANCE	Native	LAM	LAM	Euro-American	2-4-1-4-2-3-4-4-2-1-2-2-3-3-8
3688	2014	M	86	Yes	No	No	No	No				250	FRANCE	Native	H2	Haarlem	Euro-American	2-5-4-2-3-3-4-4-2-3-3-2-4-2-7
3689	2014	F	37	No	No	No	No	No				178	CONGO	Middle Africa	T1-RUS2	T	Euro-American	2-5-1-3-4-3-2-4-2-1-1-2-1-2-5
3690	2014	M	75	No	No	No	No	No							H3	Haarlem	Euro-American	2-5-3-5-3-3-2-3-3-4-3-2-6-2-7
3692	2014	M	27	Yes	No	Yes	Yes	Yes			4	268	GEORGIA	Western Asia	Beijing	Beijing	East Asian	2-7-3-3-3-5-3-2-2-4-3-2-6-5-7
3693	2014	F	20	Yes	Yes	No	Yes	No				178	CONGO	Middle Africa	LAM1	LAM	Euro-American	2-5-1-2-2-3-2-3-3-1-2-2-2-3-4
3694	2014	M	59	Yes	No	No	Yes	No				324	GUINEA	Western Africa	LAM	LAM	Euro-American	2-5-3-5-3-3-2-2-2-4-3-2-4-2-5
3695	2014	M	79	Yes	No	No	No	No							H3	Haarlem	Euro-American	2-5-2-4-3-3-4-4-2-2-1-2-3-3-5
3696	2014	M	46	Yes	Yes	No	No	No				12	ALGERIA	Northern Africa	LAM	LAM	Euro-American	2-4-1-4-2-3-2-3-3-1-2-2-3-3-5
3697	2014	F	58	No	No	No	No	No				51	ARMENIA	Western Asia	T	T	Euro-American	2-5-5-3-1-3-2-4-3-2-3-2-2-2-5
3698	2014	M	74	No	No	No	No	No				12	ALGERIA	Northern Africa	H1	Haarlem	Euro-American	2-6-3-5-3-3-2-3-3-4-3-2-4-2-7
3700	2014	M	64	Yes	Yes	No	No	No							H3	Haarlem	Euro-American	2-5-3-5-3-3-2-3-3-4-2-4-3-3-3
3701	2014	F	66	Yes	No	No	No	No				250	FRANCE	Native	T	T	Euro-American	2-5-5-3-1-4-2-4-2-2-3-2-2-2-4
3702	2014	F	94	Yes	No	No	No	No				250	FRANCE	Native	T	T	Euro-American	2-4-4-3-4-3-2-4-2-2-3-2-4-2-7
3703	2014	M	27	Yes	Yes	No	No	No							S	S	Euro-American	3-5-2-3-3-3-3-4-4-2-3-2-4-1-9
3704	2014	F	44	Yes	Yes				Employed	Personal/Familial		250	FRANCE	Native	T2	T	Euro-American	2-5-2-3-3-3-2-4-2-2-2-2-4-2-5
3706	2014	F	16	Yes	Yes	No	No	No							LAM1	LAM	Euro-American	2-5-1-3-2-3-1-4-2-1-2-2-2-3-4
3708	2014	M	17	Yes	No	No	No	No				324	GUINEA	Western Africa	H3	Haarlem	Euro-American	2-5-3-5-3-3-2-3-3-4-3-2-2-2-7
